# Supplementary material for: 3-Cyclo­pentyl­sulfonyl-5-fluoro-2-methyl-1-benzofuran
Source: Acta Crystallogr Sect E Struct Rep Online. 2011 Jun 18;67(Pt 7):o1689. doi: 10.1107/S1600536811021222 (PMC3152135; doi:10.1107/S1600536811021222)
Supplement: Supplementary file 1 [file e-67-o1689-sup1.cif]

##############################################################################
#                                                                            #
# This CIF contains the data in a paper accepted for publication in          #
# Acta Crystallographica Section E. It conforms to the requirements of       #
# Notes for Authors for Acta Crystallographica Section E, and has been       #
# peer reviewed under the auspices of the IUCr Commission on Journals.       #
#                                                                            #
# Full details of the Crystallographic Information File format               #
# are given in the paper "The Crystallographic Information File (CIF):       #
# a New Standard Archive File for Crystallography" by S. R. Hall, F. H.      #
# Allen and I. D. Brown [Acta Cryst. (1991), A47, 655-685].                  #
#                                                                            #
# The current version of the core CIF dictionary is obtainable from          #
# ftp://ftp.iucr.org/pub/cif_core.dic.                                       #
#                                                                            #
# Software is freely available for graphical display of the structure(s)     #
# in this CIF. For information consult the CIF software page                 #
# http://www.iucr.org/resources/cif/software.                                #
#                                                                            #
# This file may be used for bona fide research purposes within the           #
# scientific community so long as proper attribution is given to the journal # 
# article from which it was obtained.                                        #
#                                                                            #
##############################################################################
data_global
_audit_creation_method     'form.cif (version 2.0)'
_journal_data_validation_number     ?
_journal_date_recd_electronic     2011-05-30
_journal_date_accepted     2011-06-02
_journal_name_full     'Acta Crystallographica, Section E'
_journal_year     2011
_journal_volume     67
_journal_issue      7
_journal_page_first     o1689
_journal_page_last     o1689
_journal_paper_category     QO
_journal_coeditor_code     GO2016
_publ_contact_author_name     'Prof. Uk Lee'
_publ_contact_author_address
;
 Department of Chemistry, Pukyong National University, 599-1 Daeyeon 3-dong
 Nam-gu, Busan 608-737, Republic of Korea
;
_publ_contact_author_email     'uklee@pknu.ac.kr'
_publ_contact_author_fax     '+82-51-629-5583'
_publ_contact_author_phone     '+82-51-629-5596'
_publ_section_title
;
3-Cyclopentylsulfonyl-5-fluoro-2-methyl-1-benzofuran
;
loop_
    _publ_author_name
    _publ_author_address
    'Seo, Pil Ja'
;
 Department of Chemistry, Dongeui University, San 24 Kaya-dong Busanjin-gu,
 Busan 614-714, Republic of Korea
;
    'Choi, Hong Dae'
;
 Department of Chemistry, Dongeui University, San 24 Kaya-dong Busanjin-gu,
 Busan 614-714, Republic of Korea
;
    'Son, Byeng Wha'
;
 Department of Chemistry, Pukyong National University, 599-1 Daeyeon 3-dong
 Nam-gu, Busan 608-737, Republic of Korea
;
    'Lee, Uk'
;
 Department of Chemistry, Pukyong National University, 599-1 Daeyeon 3-dong
 Nam-gu, Busan 608-737, Republic of Korea
;
data_I
_chemical_name_systematic
;
3-Cyclopentylsulfonyl-5-fluoro-2-methyl-1-benzofuran
;
_chemical_name_common     ?
_chemical_formula_moiety     'C14 H15 F O3 S'
_chemical_formula_sum     'C14 H15 F O3 S'
_chemical_formula_iupac     'C14 H15 F O3 S'
_chemical_formula_weight     282.32
_chemical_melting_point     ?
_chemical_melting_point_gt     394
_chemical_melting_point_lt     395
_symmetry_cell_setting     triclinic
_symmetry_space_group_name_H-M     'P -1'
_symmetry_space_group_name_Hall     '-P 1'
loop_
    _symmetry_equiv_pos_as_xyz
    'x, y, z'
    '-x, -y, -z'
_cell_length_a     10.0568(8)
_cell_length_b     10.2697(8)
_cell_length_c     13.2894(10)
_cell_angle_alpha     95.033(4)
_cell_angle_beta     109.140(4)
_cell_angle_gamma     91.229(4)
_cell_volume     1289.82(17)
_cell_formula_units_Z     4
_cell_measurement_reflns_used     6383
_cell_measurement_theta_min     2.22
_cell_measurement_theta_max     28.06
_cell_measurement_temperature     173(2)
_exptl_crystal_description     'block'
_exptl_crystal_colour     'colourless'
_exptl_crystal_size_max     0.26
_exptl_crystal_size_mid     0.24
_exptl_crystal_size_min     0.20
_exptl_crystal_density_diffrn     1.454
_exptl_crystal_density_meas     ?
_exptl_crystal_density_method     'not measured'
_exptl_crystal_F_000     592
_exptl_absorpt_coefficient_mu     0.264
_exptl_absorpt_correction_type     multi-scan
_exptl_absorpt_process_details     '(SADABS; Bruker, 2009)'
_exptl_absorpt_correction_T_min     0.9355
_exptl_absorpt_correction_T_max     0.9481
_exptl_special_details     ?
_diffrn_ambient_temperature     173(2)
_diffrn_radiation_type     MoK\a
_diffrn_radiation_wavelength     0.71073
_diffrn_radiation_source     'rotating anode'
_diffrn_radiation_monochromator     'graphite multilayer'
_diffrn_measurement_device_type     'Bruker SMART APEXII CCD'
_diffrn_measurement_method     '\f and \w'
_diffrn_detector_area_resol_mean     10.0
_diffrn_reflns_number     21777
_diffrn_reflns_av_R_equivalents     0.0420
_diffrn_reflns_av_sigmaI/netI     0.0430
_diffrn_reflns_theta_min     1.63
_diffrn_reflns_theta_max     27.00
_diffrn_reflns_theta_full     27.00
_diffrn_measured_fraction_theta_max     0.990
_diffrn_measured_fraction_theta_full     0.990
_diffrn_reflns_limit_h_min     -12
_diffrn_reflns_limit_h_max     11
_diffrn_reflns_limit_k_min     -13
_diffrn_reflns_limit_k_max     13
_diffrn_reflns_limit_l_min     -16
_diffrn_reflns_limit_l_max     16
_diffrn_standards_number     0
_diffrn_standards_interval_count     ?
_diffrn_standards_interval_time     ?
_diffrn_standards_decay_%     ?
_refine_special_details
;
 Refinement of F^2^ against ALL reflections.  The weighted R-factor wR and
 goodness of fit S are based on F^2^, conventional R-factors R are based
 on F, with F set to zero for negative F^2^. The threshold expression of
 F^2^ > 2sigma(F^2^) is used only for calculating R-factors(gt) etc. and is
 not relevant to the choice of reflections for refinement.  R-factors based
 on F^2^ are statistically about twice as large as those based on F, and R-
 factors based on ALL data will be even larger.
;
_reflns_number_total     5565
_reflns_number_gt     4022
_reflns_threshold_expression     I>2\s(I)
_refine_ls_structure_factor_coef     Fsqd
_refine_ls_matrix_type     full
_refine_ls_R_factor_all     0.0692
_refine_ls_R_factor_gt     0.0452
_refine_ls_wR_factor_gt     0.1064
_refine_ls_wR_factor_ref     0.1189
_refine_ls_goodness_of_fit_ref     1.032
_refine_ls_restrained_S_all     1.031
_refine_ls_number_reflns     5565
_refine_ls_number_parameters     361
_refine_ls_number_restraints     20
_refine_ls_hydrogen_treatment     mixed
_refine_ls_weighting_scheme     calc
_refine_ls_weighting_details
         'calc w=1/[\s^2^(Fo^2^)+(0.0514P)^2^+0.6137P] where P=(Fo^2^+2Fc^2^)/3'
_atom_sites_solution_hydrogens     difmap
_atom_sites_solution_primary     direct
_atom_sites_solution_secondary     difmap
_refine_ls_shift/su_max     0.001
_refine_ls_shift/su_mean     0.000
_refine_diff_density_max     0.500
_refine_diff_density_min     -0.306
_refine_ls_extinction_method     none
_refine_ls_extinction_coef     ?
loop_
    _atom_type_symbol
    _atom_type_description
    _atom_type_scat_dispersion_real
    _atom_type_scat_dispersion_imag
    _atom_type_scat_source
    'C' 'C' 0.0033 0.0016
                         'International Tables Vol C Tables 4.2.6.8 and 6.1.1.4'
    'H' 'H' 0.0000 0.0000
                         'International Tables Vol C Tables 4.2.6.8 and 6.1.1.4'
    'O' 'O' 0.0106 0.0060
                         'International Tables Vol C Tables 4.2.6.8 and 6.1.1.4'
    'F' 'F' 0.0171 0.0103
                         'International Tables Vol C Tables 4.2.6.8 and 6.1.1.4'
    'S' 'S' 0.1246 0.1234
                         'International Tables Vol C Tables 4.2.6.8 and 6.1.1.4'
_computing_data_collection     '<i>APEX2</i> (Bruker, 2009)'
_computing_cell_refinement     '<i>SAINT</i> (Bruker, 2009)'
_computing_data_reduction     '<i>SAINT</i> (Bruker, 2009)'
_computing_structure_solution     '<i>SHELXS97</i> (Sheldrick, 2008)'
_computing_structure_refinement     '<i>SHELXL97</i> (Sheldrick, 2008)'
_computing_molecular_graphics
        '<i>ORTEP-3</i> (Farrugia, 1997) and <i>DIAMOND</i> (Brandenburg, 1998)'
_computing_publication_material     '<i>SHELXL97</i> (Sheldrick, 2008)'
loop_
    _atom_site_type_symbol
    _atom_site_label
    _atom_site_fract_x
    _atom_site_fract_y
    _atom_site_fract_z
    _atom_site_U_iso_or_equiv
    _atom_site_adp_type
    _atom_site_calc_flag
    _atom_site_refinement_flags
    _atom_site_occupancy
    _atom_site_symmetry_multiplicity
    _atom_site_disorder_assembly
    _atom_site_disorder_group
    S S1 0.23453(6) 0.33785(5) 0.23641(4) 0.03150(15) Uani d . 1 2 . .
    F F1 0.81952(14) 0.46170(14) 0.28853(11) 0.0484(4) Uani d . 1 2 . .
    O O1 0.40319(15) 0.10269(14) 0.07061(11) 0.0326(4) Uani d . 1 2 . .
    O O2 0.09116(17) 0.32983(18) 0.16639(13) 0.0460(4) Uani d . 1 2 . .
    C C1 0.3369(2) 0.2567(2) 0.17088(16) 0.0269(4) Uani d . 1 2 . .
    C C2 0.4835(2) 0.28575(19) 0.18530(15) 0.0252(4) Uani d . 1 2 . .
    O O3 0.30185(18) 0.46418(15) 0.27859(14) 0.0438(4) Uani d . 1 2 . .
    C C3 0.5859(2) 0.3822(2) 0.24350(16) 0.0296(5) Uani d . 1 2 . .
    H H3 0.5664 0.4524 0.2872 0.036 Uiso calc R 1 2 . .
    C C4 0.7165(2) 0.3693(2) 0.23369(17) 0.0311(5) Uani d . 1 2 . .
    C C5 0.7522(2) 0.2698(2) 0.17204(18) 0.0344(5) Uani d . 1 2 . .
    H H5 0.8456 0.2666 0.1699 0.041 Uiso calc R 1 2 . .
    C C6 0.6504(2) 0.1750(2) 0.11357(17) 0.0333(5) Uani d . 1 2 . .
    H H6 0.6704 0.1051 0.0699 0.040 Uiso calc R 1 2 . .
    C C7 0.5185(2) 0.1872(2) 0.12172(16) 0.0280(5) Uani d . 1 2 . .
    C C8 0.2955(2) 0.1465(2) 0.10210(16) 0.0305(5) Uani d . 1 2 . .
    C C9 0.1621(2) 0.0657(2) 0.05858(19) 0.0411(6) Uani d . 1 2 . .
    H H9A 0.1435 0.0392 -0.0177 0.062 Uiso calc R 1 2 . .
    H H9B 0.0847 0.1166 0.0675 0.062 Uiso calc R 1 2 . .
    H H9C 0.1697 -0.0125 0.0971 0.062 Uiso calc R 1 2 . .
    C C10 0.2422(2) 0.2431(2) 0.34337(17) 0.0310(5) Uani d . 1 2 . .
    H H10 0.2079 0.1510 0.3140 0.037 Uiso calc R 1 2 . .
    C C11 0.3910(3) 0.2436(2) 0.42411(18) 0.0396(6) Uani d . 1 2 . .
    H H11A 0.4133 0.1548 0.4460 0.048 Uiso calc R 1 2 . .
    H H11B 0.4617 0.2748 0.3933 0.048 Uiso calc R 1 2 . .
    C C12 0.3888(3) 0.3373(3) 0.5190(2) 0.0514(7) Uani d . 1 2 . .
    H H12A 0.4612 0.3171 0.5860 0.062 Uiso calc R 1 2 . .
    H H12B 0.4047 0.4293 0.5070 0.062 Uiso calc R 1 2 . .
    C C13 0.2438(3) 0.3130(3) 0.5228(2) 0.0510(7) Uani d . 1 2 . .
    H H13A 0.2174 0.3868 0.5643 0.061 Uiso calc R 1 2 . .
    H H13B 0.2374 0.2315 0.5560 0.061 Uiso calc R 1 2 . .
    C C14 0.1491(3) 0.3006(2) 0.40645(19) 0.0405(6) Uani d . 1 2 . .
    H H14A 0.1171 0.3872 0.3839 0.049 Uiso calc R 1 2 . .
    H H14B 0.0654 0.2414 0.3954 0.049 Uiso calc R 1 2 . .
    S S2 0.97507(6) 0.86902(6) 0.24244(5) 0.03691(16) Uani d . 1 2 . .
    F F2 0.43771(16) 0.96231(15) 0.28861(13) 0.0589(4) Uani d . 1 2 . .
    O O4 0.67248(16) 0.60770(14) 0.08407(12) 0.0359(4) Uani d . 1 2 . .
    O O5 0.93729(18) 1.00229(16) 0.24654(16) 0.0536(5) Uani d . 1 2 . .
    O O6 1.07814(18) 0.83460(19) 0.19339(15) 0.0534(5) Uani d . 1 2 . .
    C C15 0.8217(2) 0.7728(2) 0.17896(17) 0.0308(5) Uani d . 1 2 . .
    C C16 0.6865(2) 0.7948(2) 0.19121(16) 0.0290(5) Uani d . 1 2 . .
    C C17 0.6327(2) 0.8908(2) 0.24526(17) 0.0332(5) Uani d . 1 2 . .
    H H17 0.6884 0.9657 0.2853 0.040 Uiso calc R 1 2 . .
    C C18 0.4942(3) 0.8703(2) 0.23702(19) 0.0399(6) Uani d . 1 2 . .
    C C19 0.4080(3) 0.7648(2) 0.1794(2) 0.0424(6) Uani d . 1 2 . .
    H H19 0.3129 0.7566 0.1776 0.051 Uiso calc R 1 2 . .
    C C20 0.4606(2) 0.6713(2) 0.12428(19) 0.0387(5) Uani d . 1 2 . .
    H H20 0.4039 0.5976 0.0830 0.046 Uiso calc R 1 2 . .
    C C21 0.5994(2) 0.6900(2) 0.13206(17) 0.0312(5) Uani d . 1 2 . .
    C C22 0.8073(2) 0.6592(2) 0.11486(17) 0.0334(5) Uani d . 1 2 . .
    C C23 0.9032(3) 0.5815(3) 0.0738(2) 0.0456(6) Uani d . 1 2 . .
    H H23A 0.9124 0.4962 0.1026 0.068 Uiso calc R 1 2 . .
    H H23B 0.9960 0.6279 0.0961 0.068 Uiso calc R 1 2 . .
    H H23C 0.8650 0.5686 -0.0045 0.068 Uiso calc R 1 2 . .
    C C24 1.0323(2) 0.8246(2) 0.37518(18) 0.0367(5) Uani d . 1 2 A .
    H H24 0.9527 0.8329 0.4044 0.044 Uiso calc R 1 2 . .
    C C25 1.1571(3) 0.9139(3) 0.4469(2) 0.0526(7) Uani d . 1 2 A .
    H H25A 1.2183 0.9408 0.4064 0.063 Uiso calc R 1 2 . .
    H H25B 1.1246 0.9932 0.4779 0.063 Uiso calc R 1 2 . .
    C C26 1.2325(3) 0.8310(2) 0.5315(2) 0.0665(9) Uani d D 1 2 . .
    H H26A 1.1804 0.8185 0.5819 0.080 Uiso calc PR 0.60(2) 1 A 1
    H H26B 1.3293 0.8672 0.5719 0.080 Uiso calc PR 0.60(2) 1 A 1
    H H26C 1.1987 0.8460 0.5934 0.080 Uiso d PR 0.40(2) 1 A 2
    H H26D 1.3349 0.8542 0.5562 0.080 Uiso d PR 0.40(2) 1 A 2
    C C27A 1.2327(6) 0.7051(8) 0.4620(8) 0.060(3) Uani d PDU 0.60(2) 1 A 1
    H H27A 1.3006 0.7139 0.4230 0.072 Uiso calc PR 0.60(2) 1 A 1
    H H27B 1.2574 0.6306 0.5058 0.072 Uiso calc PR 0.60(2) 1 A 1
    C C27B 1.1998(14) 0.6866(3) 0.4914(7) 0.050(3) Uani d PDU 0.40(2) 1 A 2
    H H27C 1.2837 0.6453 0.4824 0.060 Uiso calc PR 0.40(2) 1 A 2
    H H27D 1.1679 0.6392 0.5419 0.060 Uiso calc PR 0.40(2) 1 A 2
    C C28 1.0829(3) 0.6861(2) 0.3846(2) 0.0429(6) Uani d D 1 2 . .
    H H28A 1.0237 0.6318 0.4132 0.051 Uiso calc PR 0.60(2) 1 A 1
    H H28B 1.0810 0.6439 0.3142 0.051 Uiso calc PR 0.60(2) 1 A 1
    H H28C 1.012(7) 0.612(7) 0.354(5) 0.051 Uiso d P 0.40(2) 1 A 2
    H H28D 1.134(8) 0.675(7) 0.343(5) 0.051 Uiso d P 0.40(2) 1 A 2
loop_
    _atom_site_aniso_label
    _atom_site_aniso_U_11
    _atom_site_aniso_U_22
    _atom_site_aniso_U_33
    _atom_site_aniso_U_12
    _atom_site_aniso_U_13
    _atom_site_aniso_U_23
    S1 0.0255(3) 0.0333(3) 0.0406(3) 0.0073(2) 0.0156(2) 0.0095(2)
    F1 0.0306(8) 0.0513(8) 0.0585(9) -0.0166(6) 0.0147(7) -0.0158(7)
    O1 0.0280(8) 0.0345(8) 0.0335(8) -0.0066(6) 0.0106(7) -0.0059(6)
    O2 0.0253(9) 0.0664(12) 0.0505(10) 0.0139(8) 0.0136(8) 0.0204(9)
    C1 0.0210(10) 0.0323(11) 0.0289(11) 0.0036(8) 0.0093(8) 0.0064(9)
    C2 0.0241(11) 0.0269(10) 0.0266(10) 0.0031(8) 0.0103(8) 0.0048(8)
    O3 0.0478(10) 0.0284(8) 0.0672(11) 0.0050(7) 0.0350(9) 0.0058(8)
    C3 0.0292(12) 0.0291(11) 0.0305(11) -0.0005(9) 0.0112(9) -0.0016(9)
    C4 0.0240(11) 0.0318(11) 0.0347(11) -0.0067(9) 0.0073(9) -0.0002(9)
    C5 0.0247(11) 0.0387(12) 0.0418(13) 0.0011(9) 0.0139(10) 0.0036(10)
    C6 0.0328(12) 0.0321(11) 0.0370(12) 0.0025(9) 0.0160(10) -0.0029(9)
    C7 0.0267(11) 0.0287(11) 0.0272(10) -0.0035(9) 0.0079(9) 0.0003(8)
    C8 0.0237(11) 0.0380(12) 0.0295(11) -0.0011(9) 0.0079(9) 0.0050(9)
    C9 0.0302(13) 0.0490(14) 0.0402(13) -0.0123(11) 0.0086(10) -0.0014(11)
    C10 0.0313(12) 0.0297(11) 0.0353(11) 0.0024(9) 0.0153(9) 0.0035(9)
    C11 0.0370(13) 0.0476(14) 0.0365(12) 0.0095(11) 0.0137(10) 0.0082(10)
    C12 0.0499(16) 0.0596(17) 0.0428(14) -0.0057(13) 0.0161(12) -0.0057(12)
    C13 0.0549(17) 0.0577(17) 0.0448(15) -0.0044(13) 0.0266(13) -0.0091(12)
    C14 0.0375(14) 0.0428(13) 0.0483(14) 0.0030(11) 0.0240(11) 0.0039(11)
    S2 0.0264(3) 0.0356(3) 0.0497(4) 0.0012(2) 0.0113(3) 0.0147(3)
    F2 0.0464(9) 0.0605(10) 0.0742(11) 0.0162(8) 0.0294(8) -0.0092(8)
    O4 0.0350(9) 0.0342(8) 0.0360(8) 0.0045(7) 0.0096(7) -0.0021(7)
    O5 0.0420(10) 0.0311(9) 0.0794(13) -0.0014(8) 0.0065(9) 0.0158(9)
    O6 0.0326(10) 0.0718(13) 0.0651(12) 0.0029(9) 0.0248(9) 0.0214(10)
    C15 0.0278(12) 0.0328(11) 0.0347(11) 0.0066(9) 0.0120(9) 0.0098(9)
    C16 0.0262(11) 0.0308(11) 0.0301(11) 0.0035(9) 0.0081(9) 0.0080(9)
    C17 0.0300(12) 0.0311(11) 0.0375(12) 0.0031(9) 0.0099(10) 0.0024(9)
    C18 0.0388(14) 0.0397(13) 0.0444(14) 0.0123(11) 0.0176(11) 0.0041(11)
    C19 0.0253(12) 0.0509(15) 0.0521(15) 0.0053(11) 0.0129(11) 0.0109(12)
    C20 0.0291(12) 0.0377(13) 0.0443(13) -0.0010(10) 0.0059(10) 0.0023(10)
    C21 0.0307(12) 0.0299(11) 0.0325(11) 0.0059(9) 0.0095(9) 0.0034(9)
    C22 0.0327(12) 0.0372(12) 0.0340(12) 0.0086(10) 0.0139(10) 0.0102(9)
    C23 0.0499(16) 0.0497(15) 0.0450(14) 0.0195(12) 0.0246(12) 0.0076(11)
    C24 0.0318(12) 0.0339(12) 0.0417(13) -0.0020(10) 0.0091(10) 0.0031(10)
    C25 0.0480(16) 0.0382(14) 0.0609(17) -0.0087(12) 0.0060(13) -0.0013(12)
    C26 0.0509(18) 0.0546(18) 0.069(2) 0.0086(14) -0.0089(15) -0.0162(15)
    C27A 0.046(3) 0.050(3) 0.058(4) 0.016(3) -0.013(3) -0.009(3)
    C27B 0.059(6) 0.040(4) 0.042(4) 0.011(4) 0.005(4) 0.000(3)
    C28 0.0407(15) 0.0318(13) 0.0478(15) -0.0022(11) 0.0034(12) 0.0050(11)
_geom_special_details
;
 All esds (except the esd in the dihedral angle between two l.s. planes)
 are estimated using the full covariance matrix.  The cell esds are taken
 into account individually in the estimation of esds in distances, angles
 and torsion angles; correlations between esds in cell parameters are only
 used when they are defined by crystal symmetry.  An approximate (isotropic)
 treatment of cell esds is used for estimating esds involving l.s. planes.
;
loop_
    _geom_bond_atom_site_label_1
    _geom_bond_atom_site_label_2
    _geom_bond_site_symmetry_2
    _geom_bond_distance
    _geom_bond_publ_flag
    S1 O3 . 1.4289(17) ?
    S1 O2 . 1.4329(17) ?
    S1 C1 . 1.735(2) ?
    S1 C10 . 1.774(2) ?
    F1 C4 . 1.359(2) ?
    O1 C8 . 1.355(3) ?
    O1 C7 . 1.377(2) ?
    C1 C8 . 1.356(3) ?
    C1 C2 . 1.444(3) ?
    C2 C7 . 1.387(3) ?
    C2 C3 . 1.392(3) ?
    C3 C4 . 1.370(3) ?
    C3 H3 . 0.9500 ?
    C4 C5 . 1.381(3) ?
    C5 C6 . 1.379(3) ?
    C5 H5 . 0.9500 ?
    C6 C7 . 1.373(3) ?
    C6 H6 . 0.9500 ?
    C8 C9 . 1.478(3) ?
    C9 H9A . 0.9800 ?
    C9 H9B . 0.9800 ?
    C9 H9C . 0.9800 ?
    C10 C11 . 1.528(3) ?
    C10 C14 . 1.543(3) ?
    C10 H10 . 1.0000 ?
    C11 C12 . 1.524(3) ?
    C11 H11A . 0.9900 ?
    C11 H11B . 0.9900 ?
    C12 C13 . 1.492(4) ?
    C12 H12A . 0.9900 ?
    C12 H12B . 0.9900 ?
    C13 C14 . 1.520(3) ?
    C13 H13A . 0.9900 ?
    C13 H13B . 0.9900 ?
    C14 H14A . 0.9900 ?
    C14 H14B . 0.9900 ?
    S2 O6 . 1.4292(19) ?
    S2 O5 . 1.4294(18) ?
    S2 C15 . 1.733(2) ?
    S2 C24 . 1.771(2) ?
    F2 C18 . 1.360(3) ?
    O4 C22 . 1.362(3) ?
    O4 C21 . 1.379(3) ?
    C15 C22 . 1.358(3) ?
    C15 C16 . 1.442(3) ?
    C16 C21 . 1.380(3) ?
    C16 C17 . 1.390(3) ?
    C17 C18 . 1.372(3) ?
    C17 H17 . 0.9500 ?
    C18 C19 . 1.375(3) ?
    C19 C20 . 1.375(3) ?
    C19 H19 . 0.9500 ?
    C20 C21 . 1.374(3) ?
    C20 H20 . 0.9500 ?
    C22 C23 . 1.471(3) ?
    C23 H23A . 0.9800 ?
    C23 H23B . 0.9800 ?
    C23 H23C . 0.9800 ?
    C24 C28 . 1.523(3) ?
    C24 C25 . 1.529(3) ?
    C24 H24 . 1.0000 ?
    C25 C26 . 1.484(4) ?
    C25 H25A . 0.9900 ?
    C25 H25B . 0.9900 ?
    C26 C27B . 1.522(2) ?
    C26 C27A . 1.522(2) ?
    C26 H26A . 0.9900 ?
    C26 H26B . 0.9900 ?
    C26 H26C . 0.9900 ?
    C26 H26D . 0.9900 ?
    C27A C28 . 1.5166(18) ?
    C27A H27A . 0.9900 ?
    C27A H27B . 0.9900 ?
    C27B C28 . 1.5171(18) ?
    C27B H27C . 0.9900 ?
    C27B H27D . 0.9900 ?
    C28 H28A . 0.9900 ?
    C28 H28B . 0.9900 ?
    C28 H28C . 0.99(7) ?
    C28 H28D . 0.87(7) ?
loop_
    _geom_angle_atom_site_label_1
    _geom_angle_atom_site_label_2
    _geom_angle_atom_site_label_3
    _geom_angle_site_symmetry_1
    _geom_angle_site_symmetry_3
    _geom_angle
    _geom_angle_publ_flag
    O3 S1 O2 . . 118.65(11) ?
    O3 S1 C1 . . 107.46(10) ?
    O2 S1 C1 . . 108.81(10) ?
    O3 S1 C10 . . 109.46(10) ?
    O2 S1 C10 . . 107.34(10) ?
    C1 S1 C10 . . 104.18(10) ?
    C8 O1 C7 . . 107.10(15) ?
    C8 C1 C2 . . 107.13(19) ?
    C8 C1 S1 . . 125.44(16) ?
    C2 C1 S1 . . 127.23(16) ?
    C7 C2 C3 . . 119.14(19) ?
    C7 C2 C1 . . 104.77(17) ?
    C3 C2 C1 . . 136.1(2) ?
    C4 C3 C2 . . 115.69(19) ?
    C4 C3 H3 . . 122.2 ?
    C2 C3 H3 . . 122.2 ?
    F1 C4 C3 . . 117.72(19) ?
    F1 C4 C5 . . 117.06(19) ?
    C3 C4 C5 . . 125.22(19) ?
    C6 C5 C4 . . 119.1(2) ?
    C6 C5 H5 . . 120.5 ?
    C4 C5 H5 . . 120.5 ?
    C7 C6 C5 . . 116.5(2) ?
    C7 C6 H6 . . 121.8 ?
    C5 C6 H6 . . 121.8 ?
    C6 C7 O1 . . 125.45(19) ?
    C6 C7 C2 . . 124.39(19) ?
    O1 C7 C2 . . 110.14(18) ?
    O1 C8 C1 . . 110.84(17) ?
    O1 C8 C9 . . 115.52(19) ?
    C1 C8 C9 . . 133.6(2) ?
    C8 C9 H9A . . 109.5 ?
    C8 C9 H9B . . 109.5 ?
    H9A C9 H9B . . 109.5 ?
    C8 C9 H9C . . 109.5 ?
    H9A C9 H9C . . 109.5 ?
    H9B C9 H9C . . 109.5 ?
    C11 C10 C14 . . 106.14(18) ?
    C11 C10 S1 . . 112.41(15) ?
    C14 C10 S1 . . 110.05(16) ?
    C11 C10 H10 . . 109.4 ?
    C14 C10 H10 . . 109.4 ?
    S1 C10 H10 . . 109.4 ?
    C12 C11 C10 . . 104.7(2) ?
    C12 C11 H11A . . 110.8 ?
    C10 C11 H11A . . 110.8 ?
    C12 C11 H11B . . 110.8 ?
    C10 C11 H11B . . 110.8 ?
    H11A C11 H11B . . 108.9 ?
    C13 C12 C11 . . 103.0(2) ?
    C13 C12 H12A . . 111.2 ?
    C11 C12 H12A . . 111.2 ?
    C13 C12 H12B . . 111.2 ?
    C11 C12 H12B . . 111.2 ?
    H12A C12 H12B . . 109.1 ?
    C12 C13 C14 . . 104.7(2) ?
    C12 C13 H13A . . 110.8 ?
    C14 C13 H13A . . 110.8 ?
    C12 C13 H13B . . 110.8 ?
    C14 C13 H13B . . 110.8 ?
    H13A C13 H13B . . 108.9 ?
    C13 C14 C10 . . 104.66(19) ?
    C13 C14 H14A . . 110.8 ?
    C10 C14 H14A . . 110.8 ?
    C13 C14 H14B . . 110.8 ?
    C10 C14 H14B . . 110.8 ?
    H14A C14 H14B . . 108.9 ?
    O6 S2 O5 . . 118.23(11) ?
    O6 S2 C15 . . 109.20(11) ?
    O5 S2 C15 . . 107.56(10) ?
    O6 S2 C24 . . 109.04(11) ?
    O5 S2 C24 . . 107.64(11) ?
    C15 S2 C24 . . 104.28(10) ?
    C22 O4 C21 . . 107.03(16) ?
    C22 C15 C16 . . 107.17(19) ?
    C22 C15 S2 . . 127.18(18) ?
    C16 C15 S2 . . 125.52(17) ?
    C21 C16 C17 . . 119.4(2) ?
    C21 C16 C15 . . 105.14(19) ?
    C17 C16 C15 . . 135.4(2) ?
    C18 C17 C16 . . 115.7(2) ?
    C18 C17 H17 . . 122.2 ?
    C16 C17 H17 . . 122.2 ?
    F2 C18 C17 . . 117.4(2) ?
    F2 C18 C19 . . 117.8(2) ?
    C17 C18 C19 . . 124.8(2) ?
    C20 C19 C18 . . 119.4(2) ?
    C20 C19 H19 . . 120.3 ?
    C18 C19 H19 . . 120.3 ?
    C21 C20 C19 . . 116.5(2) ?
    C21 C20 H20 . . 121.7 ?
    C19 C20 H20 . . 121.7 ?
    C20 C21 O4 . . 125.7(2) ?
    C20 C21 C16 . . 124.1(2) ?
    O4 C21 C16 . . 110.18(19) ?
    C15 C22 O4 . . 110.5(2) ?
    C15 C22 C23 . . 134.7(2) ?
    O4 C22 C23 . . 114.8(2) ?
    C22 C23 H23A . . 109.5 ?
    C22 C23 H23B . . 109.5 ?
    H23A C23 H23B . . 109.5 ?
    C22 C23 H23C . . 109.5 ?
    H23A C23 H23C . . 109.5 ?
    H23B C23 H23C . . 109.5 ?
    C28 C24 C25 . . 105.42(19) ?
    C28 C24 S2 . . 113.88(17) ?
    C25 C24 S2 . . 111.11(17) ?
    C28 C24 H24 . . 108.8 ?
    C25 C24 H24 . . 108.8 ?
    S2 C24 H24 . . 108.8 ?
    C26 C25 C24 . . 103.5(2) ?
    C26 C25 H25A . . 111.1 ?
    C24 C25 H25A . . 111.1 ?
    C26 C25 H25B . . 111.1 ?
    C24 C25 H25B . . 111.1 ?
    H25A C25 H25B . . 109.0 ?
    C25 C26 C27B . . 110.6(2) ?
    C25 C26 C27A . . 99.5(5) ?
    C25 C26 H26A . . 111.9 ?
    C27B C26 H26A . . 88.1 ?
    C27A C26 H26A . . 111.9 ?
    C25 C26 H26B . . 111.9 ?
    C27B C26 H26B . . 122.4 ?
    C27A C26 H26B . . 111.9 ?
    H26A C26 H26B . . 109.6 ?
    C25 C26 H26C . . 109.7 ?
    C27B C26 H26C . . 106.2 ?
    C27A C26 H26C . . 129.9 ?
    H26B C26 H26C . . 94.1 ?
    C25 C26 H26D . . 110.0 ?
    C27B C26 H26D . . 111.9 ?
    C27A C26 H26D . . 98.1 ?
    H26A C26 H26D . . 122.4 ?
    H26C C26 H26D . . 108.3 ?
    C28 C27A C26 . . 104.3(2) ?
    C28 C27A H27A . . 110.9 ?
    C26 C27A H27A . . 110.9 ?
    C28 C27A H27B . . 110.9 ?
    C26 C27A H27B . . 110.9 ?
    H27A C27A H27B . . 108.9 ?
    C26 C27A H28D . . 124(3) ?
    H27A C27A H28D . . 78.9 ?
    H27B C27A H28D . . 117.5 ?
    C28 C27B C26 . . 104.3(2) ?
    C28 C27B H27C . . 110.9 ?
    C26 C27B H27C . . 110.9 ?
    C28 C27B H27D . . 110.9 ?
    C26 C27B H27D . . 110.9 ?
    H27C C27B H27D . . 108.9 ?
    C27A C28 C24 . . 103.9(3) ?
    C27B C28 C24 . . 107.6(3) ?
    C27A C28 H28A . . 111.0 ?
    C27B C28 H28A . . 88.1 ?
    C24 C28 H28A . . 111.0 ?
    C27A C28 H28B . . 111.0 ?
    C27B C28 H28B . . 127.7 ?
    C24 C28 H28B . . 111.0 ?
    H28A C28 H28B . . 109.0 ?
    C27A C28 H28C . . 137(4) ?
    C27B C28 H28C . . 123(4) ?
    C24 C28 H28C . . 118(4) ?
    H28A C28 H28C . . 45.4 ?
    H28B C28 H28C . . 64.8 ?
    C27A C28 H28D . . 76(4) ?
    C27B C28 H28D . . 98(5) ?
    C24 C28 H28D . . 107(5) ?
    H28A C28 H28D . . 137.9 ?
    H28C C28 H28D . . 100(6) ?
loop_
    _geom_torsion_atom_site_label_1
    _geom_torsion_atom_site_label_2
    _geom_torsion_atom_site_label_3
    _geom_torsion_atom_site_label_4
    _geom_torsion_site_symmetry_1
    _geom_torsion_site_symmetry_2
    _geom_torsion_site_symmetry_3
    _geom_torsion_site_symmetry_4
    _geom_torsion
    _geom_torsion_publ_flag
    O3 S1 C1 C8 . . . . -165.58(19) ?
    O2 S1 C1 C8 . . . . -35.9(2) ?
    C10 S1 C1 C8 . . . . 78.3(2) ?
    O3 S1 C1 C2 . . . . 20.1(2) ?
    O2 S1 C1 C2 . . . . 149.75(18) ?
    C10 S1 C1 C2 . . . . -96.00(19) ?
    C8 C1 C2 C7 . . . . 0.0(2) ?
    S1 C1 C2 C7 . . . . 175.20(16) ?
    C8 C1 C2 C3 . . . . 179.9(2) ?
    S1 C1 C2 C3 . . . . -4.9(4) ?
    C7 C2 C3 C4 . . . . -1.0(3) ?
    C1 C2 C3 C4 . . . . 179.1(2) ?
    C2 C3 C4 F1 . . . . 179.56(18) ?
    C2 C3 C4 C5 . . . . -0.2(3) ?
    F1 C4 C5 C6 . . . . -178.90(19) ?
    C3 C4 C5 C6 . . . . 0.9(4) ?
    C4 C5 C6 C7 . . . . -0.2(3) ?
    C5 C6 C7 O1 . . . . -179.5(2) ?
    C5 C6 C7 C2 . . . . -1.1(3) ?
    C8 O1 C7 C6 . . . . 178.1(2) ?
    C8 O1 C7 C2 . . . . -0.5(2) ?
    C3 C2 C7 C6 . . . . 1.8(3) ?
    C1 C2 C7 C6 . . . . -178.4(2) ?
    C3 C2 C7 O1 . . . . -179.60(17) ?
    C1 C2 C7 O1 . . . . 0.3(2) ?
    C7 O1 C8 C1 . . . . 0.5(2) ?
    C7 O1 C8 C9 . . . . -177.92(18) ?
    C2 C1 C8 O1 . . . . -0.3(2) ?
    S1 C1 C8 O1 . . . . -175.62(14) ?
    C2 C1 C8 C9 . . . . 177.7(2) ?
    S1 C1 C8 C9 . . . . 2.4(4) ?
    O3 S1 C10 C11 . . . . -50.09(18) ?
    O2 S1 C10 C11 . . . . 179.88(16) ?
    C1 S1 C10 C11 . . . . 64.59(18) ?
    O3 S1 C10 C14 . . . . 67.98(17) ?
    O2 S1 C10 C14 . . . . -62.05(17) ?
    C1 S1 C10 C14 . . . . -177.34(15) ?
    C14 C10 C11 C12 . . . . -17.1(2) ?
    S1 C10 C11 C12 . . . . 103.3(2) ?
    C10 C11 C12 C13 . . . . 36.0(3) ?
    C11 C12 C13 C14 . . . . -41.4(3) ?
    C12 C13 C14 C10 . . . . 30.6(3) ?
    C11 C10 C14 C13 . . . . -7.9(2) ?
    S1 C10 C14 C13 . . . . -129.75(18) ?
    O6 S2 C15 C22 . . . . 17.4(2) ?
    O5 S2 C15 C22 . . . . 146.8(2) ?
    C24 S2 C15 C22 . . . . -99.1(2) ?
    O6 S2 C15 C16 . . . . -167.32(18) ?
    O5 S2 C15 C16 . . . . -37.9(2) ?
    C24 S2 C15 C16 . . . . 76.3(2) ?
    C22 C15 C16 C21 . . . . 0.1(2) ?
    S2 C15 C16 C21 . . . . -176.02(16) ?
    C22 C15 C16 C17 . . . . -180.0(2) ?
    S2 C15 C16 C17 . . . . 3.9(4) ?
    C21 C16 C17 C18 . . . . 1.7(3) ?
    C15 C16 C17 C18 . . . . -178.2(2) ?
    C16 C17 C18 F2 . . . . -179.82(19) ?
    C16 C17 C18 C19 . . . . -0.8(4) ?
    F2 C18 C19 C20 . . . . 178.6(2) ?
    C17 C18 C19 C20 . . . . -0.5(4) ?
    C18 C19 C20 C21 . . . . 0.7(3) ?
    C19 C20 C21 O4 . . . . 179.4(2) ?
    C19 C20 C21 C16 . . . . 0.3(3) ?
    C22 O4 C21 C20 . . . . -177.9(2) ?
    C22 O4 C21 C16 . . . . 1.3(2) ?
    C17 C16 C21 C20 . . . . -1.6(3) ?
    C15 C16 C21 C20 . . . . 178.4(2) ?
    C17 C16 C21 O4 . . . . 179.21(18) ?
    C15 C16 C21 O4 . . . . -0.8(2) ?
    C16 C15 C22 O4 . . . . 0.7(2) ?
    S2 C15 C22 O4 . . . . 176.73(15) ?
    C16 C15 C22 C23 . . . . -178.4(2) ?
    S2 C15 C22 C23 . . . . -2.4(4) ?
    C21 O4 C22 C15 . . . . -1.2(2) ?
    C21 O4 C22 C23 . . . . 178.08(18) ?
    O6 S2 C24 C28 . . . . -47.9(2) ?
    O5 S2 C24 C28 . . . . -177.32(17) ?
    C15 S2 C24 C28 . . . . 68.63(19) ?
    O6 S2 C24 C25 . . . . 70.9(2) ?
    O5 S2 C24 C25 . . . . -58.5(2) ?
    C15 S2 C24 C25 . . . . -172.52(18) ?
    C28 C24 C25 C26 . . . . -29.6(3) ?
    S2 C24 C25 C26 . . . . -153.4(2) ?
    C24 C25 C26 C27B . . . . 23.9(8) ?
    C24 C25 C26 C27A . . . . 45.8(5) ?
    C25 C26 C27A C28 . . . . -46.0(9) ?
    C27B C26 C27A C28 . . . . 74.3(4) ?
    C25 C26 C27B C28 . . . . -8.7(12) ?
    C27A C26 C27B C28 . . . . -74.2(4) ?
    C26 C27A C28 C27B . . . . -74.3(4) ?
    C26 C27A C28 C24 . . . . 27.8(10) ?
    C26 C27B C28 C27A . . . . 74.2(4) ?
    C26 C27B C28 C24 . . . . -10.5(12) ?
    C25 C24 C28 C27A . . . . 0.6(7) ?
    S2 C24 C28 C27A . . . . 122.7(6) ?
    C25 C24 C28 C27B . . . . 25.2(8) ?
    S2 C24 C28 C27B . . . . 147.2(8) ?
loop_
    _geom_hbond_atom_site_label_D
    _geom_hbond_atom_site_label_H
    _geom_hbond_atom_site_label_A
    _geom_hbond_site_symmetry_A
    _geom_hbond_distance_DH
    _geom_hbond_distance_HA
    _geom_hbond_distance_DA
    _geom_hbond_angle_DHA
    C9 H9C O6 1_445 0.98 2.45 3.348(3) 152
    C19 H19 O6 1_455 0.95 2.58 3.469(3) 157
    C23 H23A O2 1_655 0.98 2.50 3.318(3) 141
