# Supplementary material for: 3-Cyclo­pentyl­sulfonyl-5-fluoro-2-methyl-1-benzofuran
Source: Acta Crystallogr Sect E Struct Rep Online. 2011 Jun 18;67(Pt 7):o1689. doi: 10.1107/S1600536811021222 (PMC3152135; doi:10.1107/S1600536811021222)
Supplement: Supplementary file 2 [file e-67-o1689-Isup2.hkl]

# 
# h,k,l, Fc-squared, Fo-squared, sigma(Fo-squared) and status flag 
# 
data_I
_shelx_title ' 1106 IN P-1' 
_shelx_refln_list_code          4 
_shelx_F_calc_maximum      278.87 
_exptl_crystal_F_000       592.00 
_reflns_d_resolution_high  0.7828 
 
loop_ 
 _symmetry_equiv_pos_as_xyz 
 'x, y, z' 
 '-x, -y, -z' 
 
_cell_length_a    10.0568 
_cell_length_b    10.2697 
_cell_length_c    13.2894 
_cell_angle_alpha  95.033 
_cell_angle_beta  109.140 
_cell_angle_gamma  91.229 
 
_shelx_F_squared_multiplier     1.000 
 
loop_ 
 _refln_index_h 
 _refln_index_k 
 _refln_index_l 
 _refln_F_squared_calc 
 _refln_F_squared_meas 
 _refln_F_squared_sigma 
 _refln_observed_status 
   1   0   0       99.73      107.33      6.92 o 
   2   0   0      734.45      695.02     18.08 o 
   3   0   0        3.91       11.50      1.30 o 
   4   0   0      119.25      100.10      2.89 o 
   5   0   0      322.32      255.71      5.70 o 
   6   0   0      184.04      168.16      5.04 o 
   7   0   0      113.21      109.64      8.32 o 
   8   0   0        2.78        3.55      3.15 o 
   9   0   0        9.86        7.06      3.85 o 
  10   0   0        8.53       10.41      4.85 o 
  11   0   0       82.04      116.11     17.69 o 
  12   0   0      132.76      149.17     20.76 o 
 -12   1   0       39.34       23.07     13.07 o 
 -11   1   0       17.30       28.45     11.53 o 
 -10   1   0       30.67       26.32      5.82 o 
  -9   1   0        5.40        4.14      3.75 o 
  -8   1   0       18.14       11.49      3.53 o 
  -7   1   0       11.18        8.97      4.96 o 
  -6   1   0      679.40      748.93     21.99 o 
  -5   1   0        0.10        7.45      2.03 o 
  -4   1   0       40.43       37.66      2.18 o 
  -3   1   0       36.82       47.68      2.46 o 
  -2   1   0     3266.72     3473.90     74.88 o 
  -1   1   0     7468.93     7950.23    208.24 o 
   0   1   0       58.69       65.17      0.99 o 
   1   1   0     3870.52     3918.42     37.40 o 
   2   1   0     6757.62     6897.57     67.14 o 
   3   1   0      604.16      568.11      6.59 o 
   4   1   0       43.37       50.68      2.33 o 
   5   1   0      480.43      481.89      9.41 o 
   6   1   0       77.97       97.51      4.09 o 
   7   1   0       54.18       48.17      4.88 o 
   8   1   0        6.33        7.19      3.56 o 
   9   1   0      163.61      152.39      9.59 o 
  10   1   0      271.63      273.52     13.37 o 
  11   1   0       46.24       44.60     13.84 o 
  12   1   0        1.35       12.30     13.07 o 
 -12   2   0       14.84       38.45     13.07 o 
 -11   2   0      334.57      313.38     29.60 o 
 -10   2   0        1.11        6.11      4.54 o 
  -9   2   0       18.37       18.81      6.54 o 
  -8   2   0      206.98      173.01      8.38 o 
  -7   2   0     1259.21     1232.99     50.75 o 
  -6   2   0      258.77      269.81     13.84 o 
  -5   2   0       44.43       53.52      3.22 o 
  -4   2   0      542.98      677.42     17.87 o 
  -3   2   0       45.91       41.58      4.35 o 
  -2   2   0        0.43        0.00      3.84 o 
  -1   2   0      205.52      203.89      9.82 o 
   0   2   0    10559.29    10694.26    103.81 o 
   1   2   0     4029.89     4094.11     37.75 o 
   2   2   0     1816.99     1848.54     17.74 o 
   3   2   0      160.18      142.22      2.60 o 
   4   2   0      567.09      563.12      7.81 o 
   5   2   0        2.97        0.27      0.96 o 
   6   2   0      118.91      124.40      4.73 o 
   7   2   0        1.09        0.76      2.38 o 
   8   2   0     2524.21     2335.28     47.32 o 
   9   2   0       15.55        6.95      4.64 o 
  10   2   0        3.34        6.41      4.98 o 
  11   2   0       12.20        3.84     11.53 o 
 -11   3   0       11.85       12.52      5.24 o 
 -10   3   0        0.08        0.58      5.38 o 
  -9   3   0      208.40      184.54     15.38 o 
  -8   3   0       43.19       29.22      7.69 o 
  -7   3   0      160.52      165.32     12.30 o 
  -6   3   0      978.03     1049.85     55.75 o 
  -5   3   0       80.91      103.78      4.67 o 
  -4   3   0      705.61      756.47     24.70 o 
  -3   3   0     1125.79     1355.60     55.36 o 
  -2   3   0      650.94      577.16     15.88 o 
  -1   3   0       88.97       88.64      4.18 o 
   0   3   0      972.48      938.49     12.32 o 
   1   3   0      112.11       71.44      3.40 o 
   2   3   0      308.42      262.45      4.03 o 
   3   3   0     2159.38     2387.52     27.00 o 
   4   3   0     1049.55     1112.26     13.36 o 
   5   3   0       14.33       16.71      1.81 o 
   6   3   0     2146.11     2104.54     29.80 o 
   7   3   0       11.00        7.37      2.78 o 
   8   3   0        1.94        1.93      2.76 o 
   9   3   0        8.16       11.16      4.98 o 
  10   3   0      192.79      219.43     13.18 o 
  11   3   0       54.64       79.86     14.61 o 
 -11   4   0        0.38        0.94      4.54 o 
 -10   4   0       45.24       43.83     10.00 o 
  -9   4   0       18.41       27.68      8.46 o 
  -8   4   0      238.30      236.06     14.61 o 
  -7   4   0      205.20      208.97      8.41 o 
  -6   4   0      559.62      616.35     20.22 o 
  -5   4   0       14.28       12.30      7.69 o 
  -4   4   0     1126.46     1187.21     51.52 o 
  -3   4   0      293.79      281.73     10.00 o 
  -2   4   0       30.18       42.07      2.70 o 
  -1   4   0      222.99      219.73      7.22 o 
   0   4   0     1608.06     1597.43     24.60 o 
   1   4   0     1420.94     1375.26     17.04 o 
   2   4   0      758.65      791.62     10.44 o 
   3   4   0      985.10     1069.28     15.26 o 
   4   4   0      185.13      217.45      4.63 o 
   5   4   0       85.75       84.14      2.99 o 
   6   4   0      572.93      564.64     11.92 o 
   7   4   0       69.17       67.25      4.29 o 
   8   4   0       43.09       55.93      6.33 o 
   9   4   0      103.19      118.01      9.79 o 
  10   4   0        5.34        7.16      5.91 o 
  11   4   0       11.85       15.38     13.84 o 
 -11   5   0        1.12        0.77      8.46 o 
 -10   5   0      152.56      144.56     13.84 o 
  -9   5   0        2.03        7.69      6.15 o 
  -8   5   0      473.78      473.65     21.53 o 
  -7   5   0       41.76       41.19      4.05 o 
  -6   5   0      238.86      251.08      7.71 o 
  -5   5   0     1143.59     1132.61     51.52 o 
  -4   5   0      143.35      164.62      5.57 o 
  -3   5   0      567.71      626.60     13.17 o 
  -2   5   0       14.17       16.25      2.62 o 
  -1   5   0      115.12       96.24      4.29 o 
   0   5   0      598.92      616.63     10.72 o 
   1   5   0      102.14      100.88      3.10 o 
   2   5   0      174.97      216.43      4.66 o 
   3   5   0      148.73      182.37      5.13 o 
   4   5   0      478.64      518.14      9.18 o 
   5   5   0       12.95       15.80      2.03 o 
   6   5   0      310.28      304.19     10.96 o 
   7   5   0       29.94       29.09      4.18 o 
   8   5   0       39.38       43.65      3.83 o 
   9   5   0       33.66       39.12      4.87 o 
  10   5   0      105.39       98.71     12.19 o 
 -11   6   0      107.49      106.88     13.07 o 
 -10   6   0       35.19       43.83      9.23 o 
  -9   6   0        0.57        5.38      6.15 o 
  -8   6   0      290.05      286.04     15.38 o 
  -7   6   0      285.91      271.43     13.84 o 
  -6   6   0      143.87      156.70      6.33 o 
  -5   6   0      464.00      511.17     12.98 o 
  -4   6   0      427.68      466.33     12.76 o 
  -3   6   0     1020.39     1036.98     20.87 o 
  -2   6   0      886.70      957.52     19.87 o 
  -1   6   0      360.98      393.05      7.76 o 
   0   6   0     1252.15     1376.48     21.69 o 
   1   6   0      604.66      605.33      8.60 o 
   2   6   0      377.21      436.20      7.41 o 
   3   6   0      607.33      646.85     11.34 o 
   4   6   0     1048.61     1052.57     16.12 o 
   5   6   0      129.84      120.97      4.34 o 
   6   6   0      160.64      154.00      7.48 o 
   7   6   0      172.78      156.82      7.24 o 
   8   6   0      185.99      193.27      8.46 o 
   9   6   0      135.15      151.46     10.34 o 
  10   6   0       27.06       25.12      6.67 o 
 -10   7   0        4.14        9.23      7.69 o 
  -9   7   0       75.55       76.89      9.23 o 
  -8   7   0       80.10       76.89      7.69 o 
  -7   7   0      377.04      376.00     17.69 o 
  -6   7   0       10.16        5.38      3.84 o 
  -5   7   0       51.34       34.50      4.68 o 
  -4   7   0       14.72       26.64      4.68 o 
  -3   7   0      160.20      175.65      8.59 o 
  -2   7   0      980.16      940.28     21.29 o 
  -1   7   0      140.34      148.74      5.68 o 
   0   7   0       76.90      138.54      6.40 o 
   1   7   0      343.81      333.05      7.73 o 
   2   7   0      504.29      465.33      9.16 o 
   3   7   0     1212.56     1218.12     20.32 o 
   4   7   0      135.59      140.01      5.50 o 
   5   7   0       71.14       67.84      4.27 o 
   6   7   0      173.64      160.86      9.37 o 
   7   7   0      158.32      175.47     13.01 o 
   8   7   0        5.90        3.12      5.14 o 
   9   7   0       19.97       25.85      6.52 o 
  -9   8   0       11.58       14.61      6.15 o 
  -8   8   0       71.17       67.66      8.46 o 
  -7   8   0      342.15      370.62     18.45 o 
  -6   8   0       47.72       63.05      7.69 o 
  -5   8   0       42.63       45.42      5.70 o 
  -4   8   0      113.61      122.65      7.78 o 
  -3   8   0      976.01      950.55     20.67 o 
  -2   8   0      192.00      196.49      7.65 o 
  -1   8   0      439.15      444.53     12.46 o 
   0   8   0       11.29       21.16      3.75 o 
   1   8   0      414.42      397.67     10.49 o 
   2   8   0        2.26        1.81      2.01 o 
   3   8   0      264.70      290.00      8.66 o 
   4   8   0        5.41        2.21      2.61 o 
   5   8   0      269.99      268.83     14.32 o 
   6   8   0      108.48      117.18     18.01 o 
   7   8   0       78.91       82.86      8.70 o 
   8   8   0        9.79       15.71      5.77 o 
   9   8   0        1.78       -1.05      5.91 o 
  -9   9   0       58.60       92.27     10.00 o 
  -8   9   0        2.21       -2.31      6.15 o 
  -7   9   0        4.21        6.15      6.15 o 
  -6   9   0        1.87        2.31      6.15 o 
  -5   9   0      266.11      239.13     15.38 o 
  -4   9   0      160.64      155.11      6.96 o 
  -3   9   0       94.56      101.54      6.05 o 
  -2   9   0        0.09       -2.79      2.93 o 
  -1   9   0      121.47      118.33      6.98 o 
   0   9   0      292.92      292.99     10.88 o 
   1   9   0       10.07       12.07      4.77 o 
   2   9   0       37.71       31.85      3.97 o 
   3   9   0        1.00       -2.51      2.79 o 
   4   9   0       72.38       69.63      4.80 o 
   5   9   0       33.36       46.62      9.18 o 
   6   9   0      171.38      155.72     26.91 o 
   7   9   0      108.60       95.99      9.79 o 
   8   9   0        8.20        8.79      6.23 o 
  -8  10   0        1.92        0.70      6.26 o 
  -7  10   0       37.44       16.15      7.69 o 
  -6  10   0      321.55      336.78     19.22 o 
  -5  10   0        6.43       11.53      7.69 o 
  -4  10   0      121.55      112.39     12.69 o 
  -3  10   0        6.84        8.87      3.98 o 
  -2  10   0      309.14      281.49     11.59 o 
  -1  10   0      230.46      220.47     10.62 o 
   0  10   0       27.63       45.98      5.87 o 
   1  10   0      466.59      453.08     19.80 o 
   2  10   0       27.50       21.10      6.55 o 
   3  10   0        9.54        7.30      3.97 o 
   4  10   0      106.24       90.41      7.80 o 
   5  10   0      152.83      188.27     12.22 o 
   6  10   0      120.37      128.91     11.14 o 
   7  10   0        0.36        4.40      6.54 o 
  -7  11   0       38.57       40.75     10.00 o 
  -6  11   0        2.10        3.84      7.69 o 
  -5  11   0      161.33      148.97     13.84 o 
  -4  11   0       35.20       31.92      6.23 o 
  -3  11   0       73.14       63.19      6.25 o 
  -2  11   0      122.81      117.51     11.39 o 
  -1  11   0      114.94      115.68      8.55 o 
   0  11   0       12.71       30.09     12.71 o 
   1  11   0        0.98        5.17      6.94 o 
   2  11   0        0.35        1.17     13.32 o 
   3  11   0       73.68       61.14      6.57 o 
   4  11   0       74.84       66.22     11.15 o 
   5  11   0        0.05        1.54      5.36 o 
  -5  12   0        7.66      -10.76      8.46 o 
  -4  12   0       32.92       29.99     11.53 o 
  -3  12   0        2.51        4.61      9.23 o 
  -2  12   0       78.88       94.58     16.53 o 
  -1  12   0        0.45        3.08      9.23 o 
   0  12   0        6.02       13.07     10.76 o 
   1  12   0       44.98       26.14     12.30 o 
   2  12   0       21.99       11.78      8.41 o 
   3  12   0       47.15       58.81     11.45 o 
   4  12   0        1.65       -1.54      9.23 o 
  -1  13   0       29.90       11.53     11.53 o 
   0  13   0        3.34        2.43      8.65 o 
  -1 -13   1        0.12        3.84     12.30 o 
   0 -13   1        3.44      -16.15     10.76 o 
   1 -13   1       12.10        2.31     11.53 o 
  -4 -12   1       22.24        5.38      9.23 o 
  -3 -12   1       20.66       24.56      8.46 o 
  -2 -12   1        5.05        6.46      6.40 o 
  -1 -12   1      122.77      156.09     19.22 o 
   0 -12   1       65.36       76.94     24.61 o 
   1 -12   1      114.65      130.72     23.45 o 
   2 -12   1        3.21        3.08     10.00 o 
   3 -12   1        1.74       -4.61      9.23 o 
   4 -12   1        0.31       -3.08      8.46 o 
   5 -12   1       21.45        1.54      9.23 o 
  -6 -11   1        0.17       -4.94      5.54 o 
  -5 -11   1       40.59       40.87      7.55 o 
  -4 -11   1        0.43       -2.57      3.72 o 
  -3 -11   1       58.07       40.09      6.29 o 
  -2 -11   1      298.51      334.12     12.47 o 
  -1 -11   1       88.25       87.52      7.78 o 
   0 -11   1       87.56       78.96      6.82 o 
   1 -11   1        0.01       -3.37      7.21 o 
   2 -11   1        0.06       -5.89      5.74 o 
   3 -11   1       20.06       17.54      5.10 o 
   4 -11   1       67.44       80.15      8.41 o 
   5 -11   1        1.08       -1.09      4.41 o 
   6 -11   1        0.29        5.38      8.46 o 
  -7 -10   1        0.01        0.84      5.69 o 
  -6 -10   1      118.04      100.97     13.07 o 
  -5 -10   1       17.24       14.21      5.69 o 
  -4 -10   1      150.82      142.30      7.14 o 
  -3 -10   1        2.41        4.18      3.81 o 
  -2 -10   1       12.45       14.25      3.56 o 
  -1 -10   1      246.08      242.56     10.77 o 
   0 -10   1      360.54      346.54     21.02 o 
   1 -10   1      123.72      128.23      8.21 o 
   2 -10   1      175.26      182.07     11.03 o 
   3 -10   1        7.64        9.82      3.70 o 
   4 -10   1        9.78        5.99      4.15 o 
   5 -10   1       16.39       16.29      4.65 o 
   6 -10   1      149.48      157.63     14.61 o 
   7 -10   1      155.81      168.39     14.61 o 
   8 -10   1       16.73       28.11      6.23 o 
  -8  -9   1       62.55       75.00     16.15 o 
  -7  -9   1      285.63      296.80     22.30 o 
  -6  -9   1      167.44      135.77     30.37 o 
  -5  -9   1       44.05       31.46      5.38 o 
  -4  -9   1       59.68       68.50      5.10 o 
  -3  -9   1       44.11       37.68      4.08 o 
  -2  -9   1      731.46      714.01     14.69 o 
  -1  -9   1      104.99      112.65      6.96 o 
   0  -9   1       31.22       24.38      4.47 o 
   1  -9   1      190.83      187.68     10.97 o 
   2  -9   1      185.39      187.23      8.17 o 
   3  -9   1       51.60       46.88      5.55 o 
   4  -9   1        6.27        0.38      3.21 o 
   5  -9   1       80.42       89.63      8.96 o 
   6  -9   1      166.57      174.67     13.84 o 
   7  -9   1      476.25      475.19     23.84 o 
   8  -9   1        2.67        4.61      6.15 o 
   9  -9   1        9.47        4.61      6.92 o 
  -9  -8   1       74.74       72.68      9.24 o 
  -8  -8   1       48.16       59.68     11.92 o 
  -7  -8   1       10.51       11.19      6.26 o 
  -6  -8   1       16.39       17.01      4.92 o 
  -5  -8   1      443.37      427.80     16.09 o 
  -4  -8   1      611.96      579.37     13.68 o 
  -3  -8   1       27.70       32.22      3.46 o 
  -2  -8   1       30.99       25.98      4.76 o 
  -1  -8   1      126.16      124.38      5.94 o 
   0  -8   1      100.68       98.87      8.10 o 
   1  -8   1        6.60       10.60      3.25 o 
   2  -8   1       12.60        3.88      2.89 o 
   3  -8   1       58.83       45.12      4.22 o 
   4  -8   1       70.18       57.99      5.85 o 
   5  -8   1      348.76      340.28     15.08 o 
   6  -8   1      284.36      267.39     12.92 o 
   7  -8   1       70.32       70.21      7.91 o 
   8  -8   1        2.67        2.31      6.15 o 
   9  -8   1        0.92        3.84      6.15 o 
 -10  -7   1       58.56       60.74     12.30 o 
  -9  -7   1       54.71       52.83      7.55 o 
  -8  -7   1        1.41        4.91      4.47 o 
  -7  -7   1       11.32        4.88      3.35 o 
  -6  -7   1       94.22       99.42      6.57 o 
  -5  -7   1      571.37      538.17     15.88 o 
  -4  -7   1       41.51       46.76      3.27 o 
  -3  -7   1       30.24       24.20      2.67 o 
  -2  -7   1      845.94      778.26     13.08 o 
  -1  -7   1       10.67        9.53      3.02 o 
   0  -7   1      104.96       87.39      4.37 o 
   1  -7   1      199.27      146.74      4.77 o 
   2  -7   1      164.37      174.31      5.65 o 
   3  -7   1       40.49       58.70      5.46 o 
   4  -7   1       21.47       21.68      4.64 o 
   5  -7   1      423.87      407.67     13.99 o 
   6  -7   1      985.46      986.27     29.92 o 
   7  -7   1      442.24      459.77     21.91 o 
   8  -7   1      193.89      199.15     13.84 o 
   9  -7   1       56.50       63.05      9.23 o 
  10  -7   1      149.59      135.33     13.84 o 
 -10  -6   1        4.39        1.39      4.86 o 
  -9  -6   1        1.97        1.49      3.90 o 
  -8  -6   1       14.68        7.57      3.54 o 
  -7  -6   1      283.69      259.57      9.03 o 
  -6  -6   1        9.41        7.05      2.54 o 
  -5  -6   1      318.78      311.93      7.33 o 
  -4  -6   1      180.49      163.11      4.83 o 
  -3  -6   1       32.83       21.76      2.28 o 
  -2  -6   1     1169.83     1218.90     17.39 o 
  -1  -6   1      354.52      316.12      5.44 o 
   0  -6   1      185.66      203.43      5.40 o 
   1  -6   1        0.12        1.55      1.31 o 
   2  -6   1      329.39      355.12      7.20 o 
   3  -6   1       94.69       92.68      4.78 o 
   4  -6   1      209.32      218.59      7.99 o 
   5  -6   1      120.84      122.91      5.63 o 
   6  -6   1        7.06        7.53      4.65 o 
   7  -6   1      126.75      124.37      8.50 o 
   8  -6   1      670.56      678.18     29.22 o 
   9  -6   1        8.79        8.46      7.69 o 
  10  -6   1        0.67       -3.08      6.92 o 
 -11  -5   1      130.54      146.86     22.30 o 
 -10  -5   1       29.68       24.83      8.10 o 
  -9  -5   1        0.01        3.26      3.79 o 
  -8  -5   1       51.07       54.13      4.68 o 
  -7  -5   1      180.74      180.28      7.11 o 
  -6  -5   1     2677.35     2612.89     40.46 o 
  -5  -5   1        0.01       -1.66      1.49 o 
  -4  -5   1       13.14       18.07      1.92 o 
  -3  -5   1        0.08       -0.77      1.11 o 
  -2  -5   1       15.81        7.38      1.36 o 
  -1  -5   1      124.03      115.17      2.84 o 
   0  -5   1     1020.69     1089.02     17.17 o 
   1  -5   1     2133.59     2221.09     30.19 o 
   2  -5   1      161.14      150.98      5.53 o 
   3  -5   1      396.17      414.97      9.63 o 
   4  -5   1        5.14        2.52      2.19 o 
   5  -5   1      428.50      425.57     18.04 o 
   6  -5   1      183.80      182.11      7.19 o 
   7  -5   1       17.41       10.32      6.92 o 
   8  -5   1      312.00      338.32     18.45 o 
   9  -5   1       55.03       52.29      9.23 o 
  10  -5   1       62.62       76.89     12.30 o 
  11  -5   1       11.03       10.00     10.00 o 
 -11  -4   1        5.59       10.00     13.07 o 
 -10  -4   1       48.95       68.60      8.85 o 
  -9  -4   1      254.87      246.65     21.06 o 
  -8  -4   1      659.46      679.36     16.41 o 
  -7  -4   1       14.28       20.78      2.56 o 
  -6  -4   1       92.46       89.26      3.98 o 
  -5  -4   1       17.71       17.30      1.96 o 
  -4  -4   1     1069.35     1156.67     14.77 o 
  -3  -4   1       47.06       54.63      2.25 o 
  -2  -4   1     2401.54     2555.22     30.41 o 
  -1  -4   1     1786.05     1879.17     22.56 o 
   0  -4   1      385.83      344.53      6.16 o 
   1  -4   1     2061.09     2169.61     31.80 o 
   2  -4   1     2126.29     2229.86     40.15 o 
   3  -4   1        3.60        4.77      2.05 o 
   4  -4   1        1.20       -0.31      2.05 o 
   5  -4   1        4.14       12.57      2.66 o 
   6  -4   1        4.81        2.90      3.00 o 
   7  -4   1      534.55      521.45     17.92 o 
   8  -4   1       18.69       11.53      6.92 o 
   9  -4   1       46.37       72.28     11.53 o 
  10  -4   1      309.83      333.82     20.38 o 
  11  -4   1      235.05      248.36     21.53 o 
 -11  -3   1       15.04       15.94     10.51 o 
 -10  -3   1      301.34      307.10     17.29 o 
  -9  -3   1      126.98      105.09      8.91 o 
  -8  -3   1     1542.16     1460.58     43.17 o 
  -7  -3   1      501.74      499.15     12.38 o 
  -6  -3   1       16.97       14.49      1.96 o 
  -5  -3   1      565.15      530.43      9.11 o 
  -4  -3   1      581.72      666.41      8.30 o 
  -3  -3   1      953.81      963.60     12.13 o 
  -2  -3   1      207.69      197.78      3.05 o 
  -1  -3   1      171.49      207.08      3.60 o 
   0  -3   1     1061.55     1028.82     11.07 o 
   1  -3   1      703.48      827.93     18.81 o 
   2  -3   1     1979.71     2106.18     37.49 o 
   3  -3   1       15.37       27.90      4.04 o 
   4  -3   1       46.55       51.85      2.93 o 
   5  -3   1        2.95       -1.39      2.15 o 
   6  -3   1      236.96      264.90     10.06 o 
   7  -3   1        0.00        2.22      4.60 o 
   8  -3   1       10.68       15.38      7.69 o 
   9  -3   1      479.85      452.89     25.37 o 
  10  -3   1        1.96        6.35      6.54 o 
  11  -3   1        1.37       -6.92      9.23 o 
 -12  -2   1       10.63      -16.15     10.76 o 
 -11  -2   1       16.74        9.57      9.61 o 
 -10  -2   1        0.42       -5.01      4.42 o 
  -9  -2   1       94.55       82.25      7.53 o 
  -8  -2   1       90.75       95.47      8.32 o 
  -7  -2   1       57.81       55.17      4.07 o 
  -6  -2   1      370.26      352.75      8.04 o 
  -5  -2   1      174.87      166.41      4.51 o 
  -4  -2   1      423.84      427.39      7.10 o 
  -3  -2   1      683.21      681.68      8.09 o 
  -2  -2   1     2040.38     2046.72     19.50 o 
  -1  -2   1     1572.08     1590.27     17.79 o 
   0  -2   1     6766.04     7145.28     76.87 o 
   1  -2   1      614.69      623.07     14.08 o 
   2  -2   1       11.12        8.33      1.71 o 
   3  -2   1       65.97       71.10      3.77 o 
   4  -2   1     1637.86     1683.91     30.89 o 
   5  -2   1      233.14      327.51      9.32 o 
   6  -2   1       67.74       55.68      4.57 o 
   7  -2   1       78.54       84.98      5.82 o 
   8  -2   1       25.89       16.11      8.53 o 
   9  -2   1       17.43       20.39      4.65 o 
  10  -2   1        0.01       -1.45      4.54 o 
  11  -2   1        0.16      -12.30     10.00 o 
 -12  -1   1       42.04       32.29     14.61 o 
 -11  -1   1      131.50      160.74     15.88 o 
 -10  -1   1      266.28      244.01     12.32 o 
  -9  -1   1       65.12       71.99      8.32 o 
  -8  -1   1      547.91      544.66     15.26 o 
  -7  -1   1      245.51      233.04      8.71 o 
  -6  -1   1     1058.40     1041.80     17.35 o 
  -5  -1   1      136.80      136.57      4.93 o 
  -4  -1   1     2492.46     2620.78     37.81 o 
  -3  -1   1       68.60       77.45      1.69 o 
  -2  -1   1    13950.42    14109.98    127.56 o 
  -1  -1   1     4785.24     4849.03     46.13 o 
   0  -1   1      145.77      126.87      1.64 o 
   1  -1   1      559.06      536.51     10.37 o 
   2  -1   1     1312.20     1255.54     21.23 o 
   3  -1   1     1381.62     1385.80     32.27 o 
   4  -1   1     4113.27     4497.87     88.70 o 
   5  -1   1        6.58        4.26      1.43 o 
   6  -1   1        2.63        2.98      1.66 o 
   7  -1   1        9.99        5.63      2.98 o 
   8  -1   1       61.43       64.57      5.38 o 
   9  -1   1       13.05       11.49      4.65 o 
  10  -1   1       22.23       15.48      5.82 o 
  11  -1   1        0.08       -6.92     10.76 o 
 -12   0   1      116.41      133.79     19.22 o 
 -11   0   1       71.28       54.12      7.68 o 
 -10   0   1      110.23       93.29      9.18 o 
  -9   0   1        2.77        4.78      3.58 o 
  -8   0   1     1087.11     1042.64     23.66 o 
  -7   0   1     1007.70      979.98     22.42 o 
  -6   0   1      210.26      198.74      6.00 o 
  -5   0   1        9.58       17.79      2.86 o 
  -4   0   1     1039.38     1018.72     18.53 o 
  -3   0   1      545.97      541.18     12.04 o 
  -2   0   1      675.25      698.25     13.89 o 
  -1   0   1      603.24      549.00      9.92 o 
   0   0   1      644.08      684.75      8.09 o 
   1   0   1     2211.50     2289.75     28.52 o 
   2   0   1      488.27      506.21      5.91 o 
   3   0   1       59.61       53.16      1.91 o 
   4   0   1       67.40       81.60      2.44 o 
   5   0   1     2062.82     2098.70     32.85 o 
   6   0   1     1120.96     1088.45     18.37 o 
   7   0   1      566.00      527.19     21.53 o 
   8   0   1      183.88      183.04      8.56 o 
   9   0   1        8.49        6.68      5.49 o 
  10   0   1       19.26       22.58     10.00 o 
  11   0   1      103.72       76.12     16.15 o 
 -12   1   1        0.49       -3.08     10.76 o 
 -11   1   1        5.84        3.08      5.12 o 
 -10   1   1       38.50       31.33      5.26 o 
  -9   1   1     1864.71     1680.07     35.04 o 
  -8   1   1       72.51       87.80      5.58 o 
  -7   1   1      461.17      431.99     12.13 o 
  -6   1   1       90.08       74.44      3.89 o 
  -5   1   1        4.23       12.37      2.05 o 
  -4   1   1     3144.22     3216.33     47.68 o 
  -3   1   1      959.66      871.46     18.76 o 
  -2   1   1     7753.30     7800.90    166.32 o 
  -1   1   1     2845.61     2901.01     77.75 o 
   0   1   1        1.32        1.10      0.31 o 
   1   1   1       89.81       87.02      1.55 o 
   2   1   1     1771.21     1589.16     15.94 o 
   3   1   1      390.13      341.74      4.88 o 
   4   1   1      212.76      182.55      3.44 o 
   5   1   1     1355.21     1440.53     22.97 o 
   6   1   1      649.81      669.94     12.92 o 
   7   1   1        8.12        1.89      3.27 o 
   8   1   1      372.32      340.57     12.15 o 
   9   1   1      149.98      145.39     10.13 o 
  10   1   1      133.22      156.37     18.07 o 
  11   1   1       35.10       58.44     15.38 o 
 -12   2   1       13.54       29.22     11.53 o 
 -11   2   1        9.29       10.18      5.24 o 
 -10   2   1        2.19        6.92      9.23 o 
  -9   2   1       24.02       32.24      7.68 o 
  -8   2   1     2152.96     2006.87     73.05 o 
  -7   2   1       48.67       42.93      4.14 o 
  -6   2   1     1351.33     1549.38     48.39 o 
  -5   2   1      114.49      119.50      4.12 o 
  -4   2   1       52.18       69.97      9.23 o 
  -1   2   1     2826.87     2801.50     65.79 o 
   0   2   1    10411.21    10380.64    104.28 o 
   1   2   1     3946.50     3821.74     32.86 o 
   2   2   1     1685.86     1743.34     16.92 o 
   3   2   1     1068.60     1228.14     13.08 o 
   4   2   1     3182.72     3252.84     38.45 o 
   5   2   1      541.73      600.90      9.13 o 
   6   2   1        3.39        3.39      2.09 o 
   7   2   1        6.69        1.53      2.52 o 
   8   2   1      156.38      139.24      9.26 o 
   9   2   1        9.41        1.91      4.71 o 
  10   2   1       35.34       36.13      7.79 o 
  11   2   1       94.63      108.42     18.45 o 
 -12   3   1        0.39       -3.84      9.23 o 
 -11   3   1        3.32       -5.38      7.69 o 
 -10   3   1        0.48       -6.15      6.92 o 
  -9   3   1     1056.75      941.92     38.45 o 
  -8   3   1       21.89       31.53      7.69 o 
  -7   3   1      147.23      138.16      6.22 o 
  -2   3   1     2504.27     2552.03     99.19 o 
  -1   3   1     5339.21     5109.49    125.32 o 
   0   3   1       61.65       67.83      1.88 o 
   1   3   1     2507.30     2564.87     28.72 o 
   2   3   1       73.64       85.41      2.25 o 
   3   3   1       29.90       48.31      2.18 o 
   4   3   1     3202.60     3323.46     36.19 o 
   5   3   1        0.09        1.08      1.44 o 
   6   3   1       19.30       20.17      2.68 o 
   7   3   1      197.98      186.04      7.60 o 
   8   3   1      271.14      268.43     10.40 o 
   9   3   1       44.71       51.07      7.31 o 
  10   3   1      283.10      301.05     16.76 o 
  11   3   1        2.25        0.00     12.30 o 
 -11   4   1      224.19      196.84     16.92 o 
 -10   4   1       12.51        6.92      7.69 o 
  -9   4   1       17.92       15.38      6.92 o 
  -8   4   1       17.64       14.10      6.54 o 
  -7   4   1      384.67      378.31     23.84 o 
  -3   4   1      329.52      397.53     22.30 o 
  -2   4   1     1635.50     1904.79     34.55 o 
  -1   4   1      215.06      228.43      7.68 o 
   0   4   1      903.87      906.83     15.65 o 
   1   4   1     1113.53     1319.95     16.29 o 
   2   4   1     1827.86     1882.30     22.20 o 
   3   4   1     1811.32     1979.41     23.58 o 
   4   4   1       50.17       41.56      2.10 o 
   5   4   1      171.77      181.40      4.74 o 
   6   4   1       77.02       98.68      4.79 o 
   7   4   1        1.04        1.16      3.44 o 
   8   4   1      247.78      287.24     11.28 o 
   9   4   1       59.43       68.37      8.37 o 
  10   4   1       21.81       11.57      7.13 o 
  11   4   1        1.66       -3.84     13.84 o 
 -11   5   1        3.80        1.54      8.46 o 
 -10   5   1       11.84        6.15      6.92 o 
  -9   5   1      442.10      467.50     21.53 o 
  -8   5   1       46.24       70.74     13.07 o 
  -3   5   1        2.94       -0.35      2.66 o 
  -2   5   1     1178.60     1157.23     22.50 o 
  -1   5   1     1928.13     2068.66     33.64 o 
   0   5   1       29.92       42.57      2.45 o 
   1   5   1      244.69      341.33      6.24 o 
   2   5   1     1194.89     1179.11     16.50 o 
   3   5   1      497.62      465.83      9.79 o 
   4   5   1       29.60       31.61      3.08 o 
   5   5   1        8.45        4.93      2.07 o 
   6   5   1      453.43      458.54      9.89 o 
   7   5   1       43.76       50.36      4.07 o 
   8   5   1       48.26       50.15      4.58 o 
   9   5   1        4.48        3.86      3.50 o 
  10   5   1        0.75       10.99      8.10 o 
 -11   6   1       12.97        8.46      7.69 o 
 -10   6   1       32.93       29.99      7.69 o 
  -9   6   1       13.62       17.69      5.38 o 
  -8   6   1      804.53      721.24     41.52 o 
  -4   6   1       13.08        8.94      2.72 o 
  -3   6   1     1342.36     1370.50     26.62 o 
  -2   6   1        0.04       -2.81      2.79 o 
  -1   6   1       18.72       32.52      2.38 o 
   0   6   1        9.57        5.99      1.65 o 
   1   6   1      711.01      640.93      9.22 o 
   2   6   1     1279.95     1389.14     20.31 o 
   3   6   1        0.03       -1.90      1.63 o 
   4   6   1       91.07       98.84      3.90 o 
   5   6   1      285.47      271.28      6.87 o 
   6   6   1      208.57      190.98      7.51 o 
   7   6   1        6.61        5.89      3.25 o 
   8   6   1       15.21       14.75      3.92 o 
   9   6   1       13.16       11.50      8.07 o 
  10   6   1        7.10        0.77      7.69 o 
 -10   7   1       75.61       66.90      9.23 o 
  -9   7   1      242.93      226.06     13.07 o 
  -8   7   1       17.89       21.53     10.76 o 
  -6   7   1      612.08      644.26     19.40 o 
  -5   7   1      126.77      129.43      6.09 o 
  -4   7   1      336.02      319.38     12.44 o 
  -3   7   1        2.81       -2.77      3.84 o 
  -2   7   1      402.80      377.28      9.47 o 
  -1   7   1      356.33      347.45     11.34 o 
   0   7   1      246.56      238.17      7.80 o 
   1   7   1       48.34       53.81      3.63 o 
   2   7   1      150.25      177.21      6.65 o 
   3   7   1      327.94      346.43      8.75 o 
   4   7   1       13.90       12.16      2.76 o 
   5   7   1        0.29        0.83      3.00 o 
   6   7   1       22.74       13.55      4.45 o 
   7   7   1       29.21       29.20      5.48 o 
   8   7   1        0.23        3.17      4.25 o 
   9   7   1      110.09      122.99     10.76 o 
  -9   8   1       29.81       39.98      6.92 o 
  -8   8   1       79.19       73.82     15.38 o 
  -6   8   1      462.80      435.24     15.64 o 
  -5   8   1       23.72       18.35      4.97 o 
  -4   8   1      112.93      114.07      8.10 o 
  -3   8   1        3.44        0.32      4.97 o 
  -2   8   1     1085.21     1039.12     25.04 o 
  -1   8   1       32.23       31.39      4.45 o 
   0   8   1      419.08      378.83     15.46 o 
   1   8   1      487.44      482.38     11.50 o 
   2   8   1       94.31      100.85      4.69 o 
   3   8   1      218.58      206.34      6.89 o 
   4   8   1      145.78      136.69      6.04 o 
   5   8   1      165.61      159.99     11.78 o 
   6   8   1        1.09       -0.46      3.88 o 
   7   8   1       19.38        8.54      5.14 o 
   8   8   1       60.73       51.29      8.10 o 
  -8   9   1       44.13       38.63      6.25 o 
  -7   9   1       38.94       47.73     13.07 o 
  -6   9   1        8.22        5.38      5.38 o 
  -5   9   1      345.77      356.01     15.15 o 
  -4   9   1        8.96       10.03      5.36 o 
  -3   9   1      746.40      684.02     18.56 o 
  -2   9   1      299.21      307.06     19.69 o 
  -1   9   1       71.46       67.32      6.25 o 
   0   9   1       43.17       43.59      7.49 o 
   1   9   1       10.01       11.86      3.44 o 
   2   9   1     1111.65     1031.83     26.08 o 
   3   9   1       84.53      102.54      5.26 o 
   4   9   1       95.06      111.32      5.95 o 
   5   9   1       18.51       18.41      5.08 o 
   6   9   1       73.79       67.93     14.22 o 
   7   9   1       92.06      108.42     14.61 o 
   8   9   1      118.68      153.95     52.29 o 
  -8  10   1        6.70       11.06      6.12 o 
  -7  10   1       69.99       85.55     16.15 o 
  -6  10   1       56.35       63.05     10.00 o 
  -5  10   1        9.95       10.00      6.92 o 
  -4  10   1        6.02        3.34      3.50 o 
  -3  10   1      135.79      153.33      8.23 o 
  -2  10   1      655.63      650.04     19.08 o 
  -1  10   1      770.42      768.02     22.04 o 
   0  10   1      473.16      475.09     16.19 o 
   1  10   1        7.71       10.55      3.82 o 
   2  10   1       10.18        6.56      3.55 o 
   3  10   1       14.48       15.14      5.59 o 
   4  10   1        2.90        1.41      3.33 o 
   5  10   1       42.13       43.04     12.69 o 
   6  10   1       31.06       21.91      6.52 o 
  -7  11   1       11.96        8.20      6.88 o 
  -6  11   1        2.22       -0.31      6.40 o 
  -5  11   1        0.57        1.58      3.99 o 
  -4  11   1      108.90      110.03     18.07 o 
  -3  11   1      121.29      119.02      8.37 o 
  -2  11   1      230.97      231.43     15.22 o 
  -1  11   1       38.14       41.97      8.08 o 
   0  11   1       67.42       64.95      9.65 o 
   1  11   1        3.21        7.70      6.33 o 
   2  11   1        0.07       -2.75      4.71 o 
   3  11   1        0.28       -2.46      4.02 o 
   4  11   1        0.73       -1.14      5.69 o 
   5  11   1        1.82       -0.15      5.36 o 
  -5  12   1       20.48       26.14     10.00 o 
  -4  12   1       52.48       42.16      9.39 o 
  -3  12   1       11.71        0.77      7.38 o 
  -2  12   1        7.14       11.73     12.55 o 
  -1  12   1       65.31       50.34     10.34 o 
   0  12   1       46.51       51.44     10.16 o 
   1  12   1       43.07       39.58     10.29 o 
   2  12   1        6.49        7.93      8.50 o 
   3  12   1        1.12        5.38      8.70 o 
  -1 -13   2       17.96       39.21     14.61 o 
   0 -13   2       20.17        4.61     12.30 o 
   1 -13   2        0.72       -0.77     11.53 o 
  -4 -12   2        0.01        0.00     10.00 o 
  -3 -12   2       12.58        4.06     12.30 o 
  -2 -12   2       10.26        0.84      5.09 o 
  -1 -12   2       23.82       32.64     13.87 o 
   0 -12   2      273.80      300.75     15.45 o 
   1 -12   2      140.71      151.05     16.53 o 
   2 -12   2      228.21      255.25     17.17 o 
   3 -12   2       29.62       34.69      9.23 o 
   4 -12   2        1.16        5.61      9.23 o 
  -6 -11   2        0.27        3.22      5.91 o 
  -5 -11   2        8.38        4.58      7.30 o 
  -4 -11   2      108.25      118.69      8.01 o 
  -3 -11   2       15.66       16.89      6.88 o 
  -2 -11   2      180.44      181.54     10.13 o 
  -1 -11   2       11.96       21.97      4.99 o 
   0 -11   2        0.15        9.81      6.77 o 
   1 -11   2       39.08       47.81      5.88 o 
   2 -11   2      142.67      139.13      9.38 o 
   3 -11   2      302.77      296.78     13.12 o 
   4 -11   2       15.79       10.93      5.05 o 
   5 -11   2      332.77      375.66     18.62 o 
   6 -11   2       10.12        2.02      7.32 o 
  -7 -10   2        1.44        4.61      8.84 o 
  -6 -10   2       19.45       23.27      7.30 o 
  -5 -10   2      129.91      122.79     36.52 o 
  -4 -10   2        2.05        8.81      3.44 o 
  -3 -10   2       22.18       23.65      3.26 o 
  -2 -10   2       32.45       26.04      4.26 o 
  -1 -10   2       91.15       94.08      7.31 o 
   0 -10   2        3.37        5.56      4.08 o 
   1 -10   2       26.09       41.06      8.97 o 
   2 -10   2      284.30      295.41     10.92 o 
   3 -10   2       39.30       30.40     15.32 o 
   4 -10   2      114.24      112.43      7.83 o 
   5 -10   2      113.88      109.74      8.29 o 
   6 -10   2      408.29      446.00     15.34 o 
   7 -10   2        3.33        0.48      4.91 o 
  -8  -9   2        2.58        2.60      6.15 o 
  -7  -9   2       93.91       95.21     19.22 o 
  -6  -9   2        4.24        7.02      4.47 o 
  -5  -9   2        1.92        2.49      4.23 o 
  -4  -9   2       16.79       16.57      3.38 o 
  -3  -9   2       43.38       48.96      4.25 o 
  -2  -9   2        3.21        2.32      3.08 o 
  -1  -9   2      130.61      140.35      6.69 o 
   0  -9   2      619.62      604.80     16.20 o 
   1  -9   2      266.36      232.45      9.12 o 
   2  -9   2       71.11       86.21     10.68 o 
   3  -9   2        0.01        3.26      3.38 o 
   4  -9   2      537.61      528.68     16.19 o 
   5  -9   2      203.53      195.71     14.04 o 
   6  -9   2       33.45       25.63      7.54 o 
   7  -9   2      124.22      126.90      8.33 o 
   8  -9   2       29.30       36.14      9.23 o 
  -9  -8   2        0.22       -3.69      5.12 o 
  -8  -8   2        0.81       -3.93      4.80 o 
  -7  -8   2       15.24       11.62      4.79 o 
  -6  -8   2       53.40       44.01      5.95 o 
  -5  -8   2      202.34      195.13      9.55 o 
  -4  -8   2        0.02        0.29      2.52 o 
  -3  -8   2       90.48       95.24      5.51 o 
  -2  -8   2      453.31      454.62     10.25 o 
  -1  -8   2     1145.36     1074.83     21.01 o 
   0  -8   2      273.71      242.25      9.07 o 
   1  -8   2       11.84       10.53      3.88 o 
   2  -8   2       49.27       53.59      4.70 o 
   3  -8   2      520.82      517.78     13.42 o 
   4  -8   2        1.94        4.56      3.04 o 
   5  -8   2       32.21       43.06      6.63 o 
   6  -8   2        0.04       -7.86      5.24 o 
   7  -8   2       40.19       47.06      7.32 o 
   8  -8   2      230.54      246.00     15.38 o 
   9  -8   2        8.21       19.22      8.46 o 
 -10  -7   2        5.22       -5.38      6.92 o 
  -9  -7   2        0.00       -0.24      3.95 o 
  -8  -7   2        4.85        5.95      3.82 o 
  -7  -7   2      126.18      128.02      7.47 o 
  -6  -7   2      561.76      547.68     15.43 o 
  -5  -7   2       12.10        9.01      2.46 o 
  -4  -7   2       65.63       72.47      4.23 o 
  -3  -7   2      375.65      351.39      7.26 o 
  -2  -7   2     1420.21     1409.24     21.09 o 
  -1  -7   2       17.03       20.59      1.88 o 
   0  -7   2       14.20        8.33      2.12 o 
   1  -7   2      479.87      498.83     13.94 o 
   2  -7   2      128.60      137.25      6.12 o 
   3  -7   2      439.82      418.47     12.87 o 
   4  -7   2        2.99        9.59      3.99 o 
   5  -7   2      120.91      142.05      9.66 o 
   6  -7   2      112.35      111.56      7.99 o 
   7  -7   2        4.47        5.52      6.15 o 
   8  -7   2       69.82       87.34      8.96 o 
   9  -7   2      267.26      265.28     18.45 o 
  10  -7   2        1.50        3.84      9.23 o 
 -10  -6   2       75.50       74.60      7.92 o 
  -9  -6   2       71.25       89.85     10.77 o 
  -8  -6   2      151.01      160.66      7.55 o 
  -7  -6   2       43.58       39.25      4.00 o 
  -6  -6   2       15.91       16.09      3.04 o 
  -5  -6   2       43.74       44.92      3.09 o 
  -4  -6   2      234.07      217.15      5.59 o 
  -3  -6   2     1063.59     1098.05     15.07 o 
  -2  -6   2      996.66     1049.21     14.41 o 
  -1  -6   2      289.63      324.53      5.85 o 
   0  -6   2      917.17      906.70     15.23 o 
   1  -6   2      398.75      369.99      7.63 o 
   2  -6   2      371.97      367.58     10.45 o 
   3  -6   2      298.49      340.35      9.37 o 
   4  -6   2        2.06       -1.54      4.53 o 
   5  -6   2      110.05      120.86      6.82 o 
   6  -6   2      478.14      505.86     18.28 o 
   7  -6   2      583.65      616.06     21.42 o 
   8  -6   2      239.96      272.20     17.69 o 
   9  -6   2        0.05        1.54      7.69 o 
  10  -6   2       30.75       43.06     10.76 o 
 -11  -5   2        0.85        2.31     11.53 o 
 -10  -5   2      263.68      288.73     35.75 o 
  -9  -5   2        6.27        6.61      4.06 o 
  -8  -5   2      221.86      236.96     13.14 o 
  -7  -5   2      337.29      322.77      8.81 o 
  -6  -5   2        8.87        7.58      2.57 o 
  -5  -5   2      283.25      313.72      6.45 o 
  -4  -5   2     1033.17     1029.79     14.43 o 
  -3  -5   2      118.32      143.16      3.68 o 
  -2  -5   2       29.86       46.20      2.28 o 
  -1  -5   2      855.55      947.20     12.29 o 
   0  -5   2      232.46      296.50      6.37 o 
   1  -5   2      438.22      377.71      6.76 o 
   2  -5   2       66.00       72.19      2.94 o 
   3  -5   2       21.63       18.08      2.80 o 
   4  -5   2       46.16       53.95      3.78 o 
   5  -5   2      380.05      368.02     22.68 o 
   6  -5   2      932.47      932.47     28.43 o 
   7  -5   2        7.05        1.46      4.97 o 
   8  -5   2        1.64       10.76      7.69 o 
   9  -5   2      475.93      452.12     24.61 o 
  10  -5   2       23.49       27.11      6.15 o 
 -11  -4   2        4.25       12.30     12.30 o 
 -10  -4   2       18.91        7.10      7.57 o 
  -9  -4   2       32.29       37.25      7.35 o 
  -8  -4   2       15.82        9.76      2.89 o 
  -7  -4   2       13.50       18.73      2.53 o 
  -6  -4   2       15.01        9.62      2.03 o 
  -5  -4   2      128.57      118.06      3.49 o 
  -4  -4   2      274.73      270.60      5.14 o 
  -3  -4   2       16.43       22.02      1.74 o 
  -2  -4   2      718.37      713.68      9.98 o 
  -1  -4   2      857.93      814.75     11.92 o 
   0  -4   2      890.39      839.35     10.74 o 
   1  -4   2     1544.24     1614.39     22.14 o 
   2  -4   2      273.82      244.04      7.66 o 
   3  -4   2       16.47        3.70      1.93 o 
   4  -4   2       57.39       45.22      3.01 o 
   5  -4   2      121.59      151.53      6.09 o 
   6  -4   2      659.00      664.68     21.77 o 
   7  -4   2       74.40       68.47      7.21 o 
   8  -4   2      754.45      717.28     21.67 o 
   9  -4   2       15.51       14.65      4.65 o 
  10  -4   2        0.03        1.03      4.54 o 
  11  -4   2        0.74        6.15     10.76 o 
 -12  -3   2        0.12       -9.23     12.30 o 
 -11  -3   2      102.62       90.64     14.36 o 
 -10  -3   2      252.98      271.99     13.92 o 
  -9  -3   2      104.47      117.14      7.88 o 
  -8  -3   2       76.86       83.05      6.42 o 
  -7  -3   2      671.20      625.64     14.30 o 
  -6  -3   2     1001.70      956.68     13.28 o 
  -5  -3   2     1492.99     1595.39     17.56 o 
  -4  -3   2       13.64       16.50      1.38 o 
  -3  -3   2       32.46       48.68      1.94 o 
  -2  -3   2        0.29        3.77      0.92 o 
  -1  -3   2      653.40      652.38      8.25 o 
   0  -3   2      458.50      447.21      6.23 o 
   1  -3   2     1418.00     1469.45     19.91 o 
   2  -3   2      221.36      211.41      6.61 o 
   3  -3   2       44.68       38.16      3.41 o 
   4  -3   2     1725.72     1803.92     33.31 o 
   5  -3   2      303.73      319.95     11.32 o 
   6  -3   2      183.34      197.28     10.29 o 
   7  -3   2      266.64      268.14      9.28 o 
   8  -3   2        8.07        8.64      4.61 o 
   9  -3   2     1418.19     1370.21     38.85 o 
  10  -3   2       16.98       10.33      5.24 o 
  11  -3   2       13.60        6.15     11.53 o 
 -12  -2   2      211.04      254.51     25.37 o 
 -11  -2   2        5.68        7.69      5.12 o 
 -10  -2   2        2.88       -1.24      6.41 o 
  -9  -2   2      191.50      186.96      9.18 o 
  -8  -2   2     1268.88     1235.99     27.85 o 
  -7  -2   2      763.32      756.31     15.82 o 
  -6  -2   2     2364.58     2428.24     36.61 o 
  -5  -2   2      408.62      380.61      6.70 o 
  -4  -2   2      403.56      430.25      6.32 o 
  -3  -2   2       71.69      106.96      2.37 o 
  -2  -2   2        1.36        4.78      0.77 o 
  -1  -2   2      487.93      504.64      6.62 o 
   0  -2   2     1668.31     1758.65     19.12 o 
   1  -2   2     4082.45     4588.66     65.85 o 
   2  -2   2       67.04       94.91      3.14 o 
   3  -2   2        1.80        0.55      0.92 o 
   4  -2   2       55.73       53.42      2.15 o 
   5  -2   2      427.17      436.53      8.10 o 
   6  -2   2        1.04        1.78      2.36 o 
   7  -2   2       92.72       86.95      8.53 o 
   8  -2   2      562.38      529.32     20.38 o 
   9  -2   2       73.73       69.64      7.54 o 
  10  -2   2        0.34       -1.69      6.92 o 
  11  -2   2      143.83      185.31     20.76 o 
 -12  -1   2        7.79       19.22     12.30 o 
 -11  -1   2        2.65        3.72      5.20 o 
 -10  -1   2      171.06      174.01     10.32 o 
  -9  -1   2       46.72       49.17      5.38 o 
  -8  -1   2        0.02       -0.70      4.20 o 
  -7  -1   2       26.25       34.51      3.97 o 
  -6  -1   2      138.96      130.80      4.60 o 
  -5  -1   2      264.62      336.66      7.74 o 
  -4  -1   2     2069.53     2147.62     27.56 o 
  -3  -1   2     3497.15     3398.39     36.30 o 
  -2  -1   2     1165.00     1193.34     12.09 o 
  -1  -1   2      997.35      928.51     10.34 o 
   0  -1   2       15.84        9.71      0.74 o 
   1  -1   2     1662.95     1764.88     21.72 o 
   2  -1   2     5700.24     5893.98     79.66 o 
   3  -1   2      325.08      382.51      6.43 o 
   4  -1   2      183.64      180.41      4.13 o 
   5  -1   2      343.66      364.73      6.96 o 
   6  -1   2      271.82      282.35      7.88 o 
   7  -1   2       25.27       10.80      3.36 o 
   8  -1   2      191.22      200.10      9.77 o 
   9  -1   2       53.23       59.93      7.38 o 
  10  -1   2      152.69      173.08     12.15 o 
  11  -1   2        9.16       13.07     12.30 o 
 -12   0   2       34.63        3.08     11.53 o 
 -11   0   2       13.59       13.61      7.38 o 
 -10   0   2       20.21       14.09      4.77 o 
  -9   0   2      138.11      152.67      7.65 o 
  -8   0   2        5.30        3.71      3.66 o 
  -7   0   2        5.69        7.22      2.12 o 
  -6   0   2        0.06        0.00      1.34 o 
  -5   0   2      177.06      230.90      5.48 o 
  -4   0   2     3218.88     3158.87     52.83 o 
  -3   0   2      404.69      325.97      8.54 o 
  -2   0   2     1575.44     1476.37     25.14 o 
  -1   0   2     2595.12     2758.96     28.32 o 
   0   0   2    11478.78    12096.28    128.39 o 
   1   0   2     1185.08     1266.51     13.29 o 
   2   0   2      583.97      628.36      8.03 o 
   3   0   2      583.81      644.58      7.91 o 
   4   0   2     1047.42     1185.81     15.61 o 
   5   0   2       12.87       10.42      1.72 o 
   6   0   2       71.22       78.36      4.57 o 
   7   0   2      116.01      110.00      6.66 o 
   8   0   2       38.40       39.98      5.68 o 
   9   0   2        6.09        0.73      4.74 o 
  10   0   2       14.62       27.37      6.97 o 
  11   0   2        3.71      -16.15     10.76 o 
 -12   1   2        3.35        3.08     10.00 o 
 -11   1   2       31.03       26.01      5.82 o 
 -10   1   2       46.18       43.48      5.52 o 
  -9   1   2     1105.12     1076.05     42.15 o 
  -8   1   2       77.15       71.55      7.36 o 
  -7   1   2        4.25        5.68      2.59 o 
  -6   1   2      320.10      307.99      8.37 o 
  -5   1   2       39.82       81.13      4.00 o 
  -4   1   2      132.26      172.94      5.14 o 
  -3   1   2        8.78        7.54      2.56 o 
  -2   1   2    12475.24    12463.60    326.49 o 
  -1   1   2      167.50      167.76      5.29 o 
   0   1   2       46.42       58.09      1.34 o 
   1   1   2      448.95      487.61      5.43 o 
   2   1   2     2581.78     2628.22     24.96 o 
   3   1   2     4847.83     5080.68     53.49 o 
   4   1   2      469.91      526.60      6.81 o 
   5   1   2     1403.61     1423.37     23.01 o 
   6   1   2      232.31      195.46      7.05 o 
   7   1   2      818.69      801.77     20.06 o 
   8   1   2      471.34      427.32     15.67 o 
   9   1   2      289.47      306.44     16.07 o 
  10   1   2      219.37      208.46     14.01 o 
  11   1   2        0.02        3.84     12.30 o 
 -12   2   2       11.42       -0.77     10.00 o 
 -11   2   2      155.85      151.88     13.84 o 
 -10   2   2       38.50       35.37     10.00 o 
  -9   2   2       21.61       15.65      6.72 o 
  -8   2   2       66.51       48.44      8.46 o 
  -7   2   2     1437.75     1440.73     46.99 o 
  -6   2   2      241.35      199.43     11.35 o 
  -5   2   2       98.96      111.49     10.00 o 
  -4   2   2      311.20      380.68     15.11 o 
  -3   2   2      935.38      967.30     42.29 o 
  -2   2   2      471.19      526.71     25.37 o 
  -1   2   2     2240.93     2348.04     59.21 o 
   0   2   2     2707.80     2710.29     29.80 o 
   1   2   2      662.00      686.27      7.65 o 
   2   2   2      664.22      802.03      9.36 o 
   3   2   2      145.15      126.91      3.00 o 
   4   2   2     1315.74     1393.28     17.22 o 
   5   2   2      381.92      421.95     10.09 o 
   6   2   2      338.47      329.78      9.51 o 
   7   2   2       19.97       23.84      4.77 o 
   8   2   2      455.43      474.11     19.50 o 
   9   2   2      112.05      123.40     14.77 o 
  10   2   2       19.78       24.23      7.76 o 
  11   2   2       23.14       35.37     14.61 o 
 -12   3   2        4.73        6.92      9.23 o 
 -11   3   2       36.14       19.99      9.23 o 
 -10   3   2        3.23       13.07      7.69 o 
  -9   3   2        0.13       -4.61      6.15 o 
  -8   3   2      457.53      458.26     32.29 o 
  -7   3   2        4.51       -4.33      2.95 o 
  -6   3   2     1144.04     1249.49     55.36 o 
  -5   3   2      482.16      455.97     25.37 o 
  -4   3   2       31.82       29.22      6.15 o 
  -3   3   2      974.61      937.31     42.29 o 
  -2   3   2        1.50        1.38      3.04 o 
  -1   3   2      956.00     1000.68     22.92 o 
   0   3   2        1.68        4.89      0.67 o 
   1   3   2      475.91      472.71      6.15 o 
   2   3   2      423.51      463.43      6.94 o 
   3   3   2      118.09      118.43      3.41 o 
   4   3   2      172.95      174.49      4.16 o 
   5   3   2      161.87      173.67      4.61 o 
   6   3   2     2333.58     2303.69     40.20 o 
   7   3   2      265.29      241.76      8.83 o 
   8   3   2       80.93       93.86      6.93 o 
   9   3   2        1.53       -1.83      5.16 o 
  10   3   2       29.32       31.56      8.67 o 
  11   3   2       64.10       49.21     16.92 o 
 -12   4   2       11.28       21.53      9.23 o 
 -11   4   2        0.22        4.61      7.69 o 
 -10   4   2        0.53        2.31      6.92 o 
  -9   4   2        4.19        0.00      5.38 o 
  -8   4   2     1245.46     1290.24     59.98 o 
  -7   4   2      690.47      652.81     35.37 o 
  -6   4   2       43.08       39.98      8.46 o 
  -5   4   2        3.11       -3.84      3.84 o 
  -4   4   2     1543.85     1573.20     68.43 o 
  -3   4   2      220.33      205.30     15.38 o 
  -2   4   2       70.49       81.69      4.21 o 
  -1   4   2      361.63      418.92     10.14 o 
   0   4   2     1679.60     1868.68     26.03 o 
   1   4   2      269.08      213.26      4.90 o 
   2   4   2     2686.49     2852.51     32.67 o 
   3   4   2      124.80      123.53      3.23 o 
   4   4   2      293.29      260.90      5.67 o 
   5   4   2      737.10      780.98     12.82 o 
   6   4   2      160.38      198.14      8.58 o 
   7   4   2      135.74      123.48      6.02 o 
   8   4   2       83.64       92.68      7.00 o 
   9   4   2        2.26        7.63      4.35 o 
  10   4   2       24.63       26.03     11.07 o 
 -11   5   2       16.23       14.61      7.69 o 
 -10   5   2      342.32      306.80     16.92 o 
  -8   5   2      569.51      575.15     34.60 o 
  -7   5   2      565.11      550.54     33.06 o 
  -6   5   2      823.23      710.48     38.45 o 
  -5   5   2      149.91      157.63     15.38 o 
  -3   5   2      131.32      147.89      6.54 o 
  -2   5   2      970.07      942.82     26.61 o 
  -1   5   2      174.57      128.20      3.72 o 
   0   5   2      126.94      138.05      3.99 o 
   1   5   2        6.78        5.60      1.47 o 
   2   5   2     1192.56     1159.61     15.08 o 
   3   5   2      380.48      387.60      7.15 o 
   4   5   2      838.49      884.58     13.25 o 
   5   5   2      201.84      171.92      4.94 o 
   6   5   2      195.41      187.22      8.37 o 
   7   5   2        1.40       -2.93      2.25 o 
   8   5   2       18.72       11.93      4.30 o 
   9   5   2       20.06       21.32      4.43 o 
  10   5   2       16.10       35.37     15.38 o 
 -11   6   2       52.67       49.21      9.23 o 
  -8   6   2        0.03        6.15      6.92 o 
  -7   6   2        0.04        0.00      6.92 o 
  -6   6   2        5.96       -1.54      5.38 o 
  -5   6   2      336.62      349.09     25.37 o 
  -4   6   2      117.74      133.52      6.23 o 
  -3   6   2      294.55      266.26      8.61 o 
  -2   6   2      300.49      388.04     21.45 o 
  -1   6   2       20.60       14.70      1.88 o 
   0   6   2      309.42      296.80      6.72 o 
   1   6   2      980.15      981.23     13.89 o 
   2   6   2       55.02       59.72      3.59 o 
   3   6   2       35.04       33.26      2.70 o 
   4   6   2      284.73      277.28      6.48 o 
   5   6   2      329.79      330.18      8.73 o 
   6   6   2       25.15       20.21      3.73 o 
   7   6   2        1.81        4.94      3.77 o 
   8   6   2        7.86       18.90      5.66 o 
   9   6   2       11.24       14.61      8.46 o 
  -8   7   2        0.28       -1.54      7.69 o 
  -7   7   2      936.83      801.98     46.90 o 
  -6   7   2      129.20      117.64     16.92 o 
  -5   7   2       27.24       30.04      3.54 o 
  -4   7   2       33.45       38.63      4.18 o 
  -3   7   2       23.42       28.08      5.12 o 
  -2   7   2      848.76      848.69     20.72 o 
  -1   7   2      463.88      442.58     13.23 o 
   0   7   2      181.74      170.04      6.26 o 
   1   7   2       33.60       33.13      3.45 o 
   2   7   2     1547.83     1439.56     23.65 o 
   3   7   2      206.63      199.65      6.67 o 
   4   7   2        6.08        6.70      2.49 o 
   5   7   2      136.20      104.61      6.42 o 
   6   7   2      119.84      108.33      7.87 o 
   7   7   2      123.90      151.81     21.31 o 
   8   7   2       32.30       43.13      6.78 o 
   9   7   2        1.90        6.92      5.98 o 
  -9   8   2        7.10        6.92     10.00 o 
  -8   8   2       37.29       46.90     13.84 o 
  -7   8   2       21.44       24.61     11.53 o 
  -6   8   2      265.00      258.68     14.03 o 
  -5   8   2       48.85       52.48      7.11 o 
  -4   8   2      105.61      117.67      8.25 o 
  -3   8   2        2.28       -1.72      4.60 o 
  -2   8   2       88.50      103.71      6.32 o 
  -1   8   2      174.18      184.29      7.79 o 
   0   8   2      872.69      761.09     18.66 o 
   1   8   2      306.62      255.64      8.49 o 
   2   8   2        0.14        3.21      2.27 o 
   3   8   2       29.03       35.98      3.71 o 
   4   8   2      462.34      421.22     10.73 o 
   5   8   2       31.23       32.50      6.84 o 
   6   8   2       13.40       16.40      4.79 o 
   7   8   2        0.00       -7.69      5.38 o 
   8   8   2       22.03       18.45      6.52 o 
  -9   9   2      100.29       91.50     19.22 o 
  -8   9   2       19.86       11.53     10.76 o 
  -7   9   2        4.51        3.34      4.74 o 
  -6   9   2       40.84       26.33      5.26 o 
  -5   9   2        2.10       -1.90      5.89 o 
  -4   9   2      217.23      209.19     10.39 o 
  -3   9   2        0.15       -1.45      2.86 o 
  -2   9   2        4.76       -2.05      2.92 o 
  -1   9   2       24.41       23.26      4.38 o 
   0   9   2       98.03       97.16      6.82 o 
   1   9   2      134.02      142.13      8.11 o 
   2   9   2      487.99      471.38     13.92 o 
   3   9   2      139.69      130.66      6.11 o 
   4   9   2        8.02        2.50      3.07 o 
   5   9   2        2.95        4.61      6.15 o 
   6   9   2        2.40       -6.52      4.35 o 
   7   9   2       11.94       12.74      6.23 o 
  -8  10   2       11.83       10.86      8.07 o 
  -7  10   2       14.01        9.20      6.12 o 
  -6  10   2        9.31        2.04      5.82 o 
  -5  10   2       31.40       39.68      6.35 o 
  -4  10   2        8.01        6.96      3.60 o 
  -3  10   2       16.75       11.38      3.86 o 
  -2  10   2      118.26      109.40      7.11 o 
  -1  10   2      212.31      202.79     10.43 o 
   0  10   2      518.27      471.14     13.00 o 
   1  10   2      133.03      151.11      8.77 o 
   2  10   2        0.63        4.48      4.66 o 
   3  10   2       24.85       29.12      5.08 o 
   4  10   2      182.34      189.25      9.72 o 
   5  10   2       38.86       55.38     17.69 o 
   6  10   2       33.77       37.10      7.32 o 
  -7  11   2       13.75       10.22      6.72 o 
  -6  11   2      135.26      125.99     25.37 o 
  -5  11   2       69.08       83.44     12.78 o 
  -4  11   2       66.82       53.83      5.75 o 
  -3  11   2        8.11        6.02      4.77 o 
  -2  11   2       32.54       35.12      5.49 o 
  -1  11   2      107.73      121.69      8.25 o 
   0  11   2        6.12       11.58      4.54 o 
   1  11   2        0.52       -2.45      4.80 o 
   2  11   2        0.42        5.65      5.12 o 
   3  11   2       62.75       68.22      7.11 o 
   4  11   2       32.43       31.53     10.76 o 
   5  11   2        4.33        5.93      5.54 o 
  -5  12   2        0.47        3.84      8.46 o 
  -4  12   2        2.71       -2.42      6.97 o 
  -3  12   2       11.22       13.69      7.94 o 
  -2  12   2       32.13       23.11      8.82 o 
  -1  12   2        5.33        5.38      7.76 o 
   0  12   2        1.39        3.79      9.61 o 
   1  12   2       19.33       20.87      9.23 o 
   2  12   2       23.17       28.17     10.29 o 
   3  12   2        0.66       20.76     13.07 o 
  -1 -13   3       10.78        4.48      9.20 o 
   0 -13   3       32.37       33.06     13.84 o 
   1 -13   3      146.86      142.25     19.22 o 
  -4 -12   3        1.17        3.84     10.00 o 
  -3 -12   3       45.61       58.56      6.27 o 
  -2 -12   3        0.72       -8.25      5.50 o 
  -1 -12   3      269.22      287.78     15.42 o 
   0 -12   3       12.26       -6.26      7.76 o 
   1 -12   3        1.17       -1.85      7.94 o 
   2 -12   3       58.67       77.41     11.45 o 
   3 -12   3        2.73       11.17      8.10 o 
   4 -12   3        9.91       19.15      8.67 o 
  -6 -11   3        2.99        2.69      5.98 o 
  -5 -11   3      127.47      124.87     19.22 o 
  -4 -11   3        2.43       -1.97      3.81 o 
  -3 -11   3        1.57       -1.91      3.28 o 
  -2 -11   3        0.01        4.20      4.46 o 
  -1 -11   3       62.11       62.43      6.80 o 
   0 -11   3       67.58       83.33      7.88 o 
   1 -11   3       13.59       17.71      5.52 o 
   2 -11   3        0.53        1.31      4.62 o 
   3 -11   3       22.74       10.07     11.07 o 
   4 -11   3       96.67      112.78     11.95 o 
   5 -11   3       72.87       74.95     10.81 o 
   6 -11   3        2.76       -2.62      7.69 o 
  -7 -10   3        1.04        2.75      5.69 o 
  -6 -10   3      102.65      106.53     29.99 o 
  -5 -10   3       62.54       65.12      9.19 o 
  -4 -10   3        2.22        3.14      3.12 o 
  -3 -10   3      205.54      224.13      7.12 o 
  -2 -10   3      226.57      235.24      9.12 o 
  -1 -10   3      522.64      503.86     16.20 o 
   0 -10   3       41.37       47.36      5.67 o 
   1 -10   3      172.96      209.08      9.32 o 
   2 -10   3       16.03       13.12      5.09 o 
   3 -10   3      269.27      270.47     13.27 o 
   4 -10   3        7.65        8.35      4.57 o 
   5 -10   3        1.48        2.03      4.12 o 
   6 -10   3        4.78        4.59      4.68 o 
   7 -10   3      211.60      276.56     18.84 o 
  -9  -9   3       11.46       15.44      7.01 o 
  -8  -9   3        8.48       11.15      6.92 o 
  -7  -9   3      171.09      179.86     23.07 o 
  -6  -9   3       15.03       12.70      6.07 o 
  -5  -9   3      172.84      184.02     11.21 o 
  -4  -9   3       98.82      109.60      6.76 o 
  -3  -9   3      833.29      817.48     16.22 o 
  -2  -9   3      215.78      207.45      8.15 o 
  -1  -9   3        1.12        3.70      3.05 o 
   0  -9   3        9.32       10.85      3.70 o 
   1  -9   3       90.73       78.91      9.54 o 
   2  -9   3      270.95      255.54      9.48 o 
   3  -9   3      117.71      132.37      8.06 o 
   4  -9   3        2.99        0.02      5.07 o 
   5  -9   3       47.13       51.43      5.91 o 
   6  -9   3        5.56        7.60      3.81 o 
   7  -9   3      228.51      202.47     11.36 o 
   8  -9   3       59.50       69.09     17.69 o 
  -9  -8   3      129.52      153.88     23.45 o 
  -8  -8   3      177.57      177.48     12.51 o 
  -7  -8   3       14.28        7.17      5.38 o 
  -6  -8   3        0.85        3.43      3.95 o 
  -5  -8   3      322.64      331.43     10.01 o 
  -4  -8   3      687.32      684.10     14.24 o 
  -3  -8   3        1.56       -0.35      2.28 o 
  -2  -8   3     1242.45     1215.24     20.93 o 
  -1  -8   3        6.93       10.80      3.02 o 
   0  -8   3      394.40      411.86     10.75 o 
   1  -8   3        0.05        4.07      3.22 o 
   2  -8   3        7.37        7.40      3.16 o 
   3  -8   3      675.68      613.21     17.84 o 
   4  -8   3      189.83      192.71     15.29 o 
   5  -8   3      150.61      167.38      8.35 o 
   6  -8   3      131.60      134.84      6.75 o 
   7  -8   3       29.41       33.95      5.18 o 
   8  -8   3       42.07       46.79     10.30 o 
   9  -8   3        0.66       -9.23      7.69 o 
 -10  -7   3       95.23      111.49     15.38 o 
  -9  -7   3       46.79       41.48      5.84 o 
  -8  -7   3        9.28        4.69      3.69 o 
  -7  -7   3        0.29       -3.18      2.82 o 
  -6  -7   3      718.62      672.31     15.77 o 
  -5  -7   3       78.44       77.59      4.19 o 
  -4  -7   3      318.81      329.15      8.25 o 
  -3  -7   3       25.66       23.23      2.69 o 
  -2  -7   3       74.73       74.31      3.65 o 
  -1  -7   3      160.36      175.74      4.32 o 
   0  -7   3      552.73      527.92     10.86 o 
   1  -7   3      519.75      533.45     11.74 o 
   2  -7   3      220.95      211.75      7.75 o 
   3  -7   3       17.91       11.16      4.44 o 
   4  -7   3      311.49      305.95     10.90 o 
   5  -7   3     1290.04     1277.50     30.01 o 
   6  -7   3       49.90       62.00      7.68 o 
   7  -7   3      198.40      203.28     12.36 o 
   8  -7   3      329.63      312.52     13.46 o 
   9  -7   3        5.49      -10.38      6.92 o 
 -11  -6   3       28.49       29.22     14.61 o 
 -10  -6   3        0.59       -1.11      4.86 o 
  -9  -6   3       63.33       57.96      7.85 o 
  -8  -6   3       72.98       55.06      6.97 o 
  -7  -6   3      299.38      295.36      8.92 o 
  -6  -6   3       14.21       27.32      3.70 o 
  -5  -6   3       28.25       31.15      2.75 o 
  -4  -6   3      271.01      271.98      6.43 o 
  -3  -6   3      118.25      132.65      4.44 o 
  -2  -6   3       10.19        7.18      1.77 o 
  -1  -6   3     1113.87     1006.52     15.24 o 
   0  -6   3     1348.56     1341.11     27.99 o 
   1  -6   3       44.33       50.41      2.99 o 
   2  -6   3      305.71      310.40      7.66 o 
   3  -6   3      394.11      405.75      9.09 o 
   4  -6   3     1248.51     1236.29     24.70 o 
   5  -6   3       19.02       19.52      5.82 o 
   6  -6   3      341.24      342.48     15.15 o 
   7  -6   3      148.97      148.07     10.95 o 
   8  -6   3      157.08      143.57      9.20 o 
   9  -6   3       20.96       20.98      5.54 o 
  10  -6   3        9.51        2.31      9.23 o 
 -11  -5   3       58.22       59.21     16.92 o 
 -10  -5   3      203.65      242.52     15.87 o 
  -9  -5   3        5.06        5.65      4.00 o 
  -8  -5   3       14.91       20.00      3.27 o 
  -7  -5   3        3.05        1.37      2.45 o 
  -6  -5   3     1196.98     1190.40     19.34 o 
  -5  -5   3      509.35      488.93      8.23 o 
  -4  -5   3       36.89       41.11      2.46 o 
  -3  -5   3      929.03      912.97     13.72 o 
  -2  -5   3      348.98      333.40      6.07 o 
  -1  -5   3     1562.01     1483.65     19.68 o 
   0  -5   3       89.53      116.37      3.29 o 
   1  -5   3       15.06       16.19      1.65 o 
   2  -5   3       30.43       31.42      2.07 o 
   3  -5   3       81.96       99.26      3.40 o 
   4  -5   3      167.11      160.78      4.18 o 
   5  -5   3      164.55      165.63     10.62 o 
   6  -5   3      406.40      410.90     16.44 o 
   7  -5   3      136.15      142.02      7.31 o 
   8  -5   3      150.88      135.87      8.86 o 
   9  -5   3      153.30      158.01     10.29 o 
  10  -5   3        3.12      -12.69      8.46 o 
 -11  -4   3       29.52       26.91     13.07 o 
 -10  -4   3       24.74       33.55      6.77 o 
  -9  -4   3      139.15      167.13     11.76 o 
  -8  -4   3     2471.88     2410.53     42.77 o 
  -7  -4   3       47.34       37.46      3.21 o 
  -6  -4   3      180.58      168.71      4.57 o 
  -5  -4   3       59.19       64.52      2.67 o 
  -4  -4   3      148.36      163.14      3.90 o 
  -3  -4   3        0.41        3.08      1.27 o 
  -2  -4   3      617.45      600.24      8.87 o 
  -1  -4   3     1265.71     1274.52     16.05 o 
   0  -4   3       93.96       82.67      2.15 o 
   1  -4   3      147.58      116.18      3.81 o 
   2  -4   3       45.80       73.21      2.73 o 
   3  -4   3        3.92        1.04      1.43 o 
   4  -4   3      358.95      349.84     11.54 o 
   5  -4   3       73.14       68.99      4.66 o 
   6  -4   3        4.69        4.61      2.72 o 
   7  -4   3     1207.85     1218.01     32.63 o 
   8  -4   3      520.25      492.93     17.84 o 
   9  -4   3        5.78        2.77      6.15 o 
  10  -4   3       30.50       33.83     11.53 o 
 -12  -3   3        7.15       19.22     13.07 o 
 -11  -3   3       62.57       72.11     12.19 o 
 -10  -3   3      304.87      296.48     22.19 o 
  -9  -3   3       27.61       33.81      5.44 o 
  -8  -3   3       16.35       15.76      5.33 o 
  -7  -3   3       63.08       53.96      3.46 o 
  -6  -3   3      202.85      309.62      5.86 o 
  -5  -3   3       42.33       43.84      2.01 o 
  -4  -3   3      131.76      104.51      2.87 o 
  -3  -3   3      884.07      902.61     11.42 o 
  -2  -3   3     3716.71     3755.93     41.71 o 
  -1  -3   3      431.50      442.21      8.61 o 
   0  -3   3     1166.44     1209.26     14.62 o 
   1  -3   3      328.00      332.45      6.38 o 
   2  -3   3     1189.19     1079.87     19.93 o 
   3  -3   3        2.08        5.88      1.35 o 
   4  -3   3        7.28       14.07      2.33 o 
   5  -3   3       18.67       19.37      2.17 o 
   6  -3   3      448.40      445.78     12.98 o 
   7  -3   3      143.27      131.24     11.36 o 
   8  -3   3       50.19       46.58      8.07 o 
   9  -3   3        7.41        4.36      5.24 o 
  10  -3   3       57.47       56.13     13.84 o 
  11  -3   3       39.05       58.44     14.61 o 
 -12  -2   3      118.26      173.01     21.53 o 
 -11  -2   3       34.96       33.04      6.68 o 
 -10  -2   3      185.91      177.17     10.97 o 
  -9  -2   3       81.09       98.92      6.86 o 
  -8  -2   3        2.65        0.31      2.94 o 
  -7  -2   3       10.32        9.17      2.48 o 
  -6  -2   3       17.06       29.68      2.20 o 
  -5  -2   3      252.71      216.84      4.83 o 
  -4  -2   3       59.21       30.15      1.42 o 
  -3  -2   3       48.29       52.63      1.87 o 
  -2  -2   3      439.49      416.10      5.38 o 
  -1  -2   3     7201.57     7675.02     81.93 o 
   0  -2   3    77768.31    71057.79   1087.29 o 
   1  -2   3     1725.75     1823.18     20.97 o 
   2  -2   3      401.60      377.17      7.88 o 
   3  -2   3     1184.63     1124.39     20.09 o 
   4  -2   3      578.31      531.84      9.51 o 
   5  -2   3      118.31      108.49      3.61 o 
   6  -2   3       96.75       89.41      5.22 o 
   7  -2   3      307.29      296.04     13.11 o 
   8  -2   3       20.20       12.52      4.54 o 
   9  -2   3        1.06       -1.71      6.15 o 
  10  -2   3       35.96       29.22     12.30 o 
  11  -2   3       19.96       23.84     13.07 o 
 -12  -1   3       17.20       20.76     13.07 o 
 -11  -1   3      127.00      136.33      9.91 o 
 -10  -1   3      157.85      170.39      9.02 o 
  -9  -1   3       25.18       21.86      7.21 o 
  -8  -1   3      221.99      221.77      8.88 o 
  -7  -1   3      517.44      472.67     12.88 o 
  -6  -1   3      957.08      995.10     15.33 o 
  -5  -1   3        4.64       -0.27      1.14 o 
  -4  -1   3      921.54      892.55     12.52 o 
  -3  -1   3     1009.34      990.08     10.73 o 
  -2  -1   3     3389.40     3412.04     33.84 o 
  -1  -1   3      678.80      766.81      8.88 o 
   0  -1   3       33.27       26.36      1.51 o 
   1  -1   3     5437.53     5845.98     70.01 o 
   2  -1   3     1567.43     1670.82     27.49 o 
   3  -1   3        4.64        5.06      1.33 o 
   4  -1   3     2384.31     2420.41     35.06 o 
   5  -1   3      230.38      274.81      6.60 o 
   6  -1   3      154.92      142.76      6.05 o 
   7  -1   3        4.74        0.69      3.25 o 
   8  -1   3        0.61        0.85      5.00 o 
   9  -1   3       35.80       31.33      8.46 o 
  10  -1   3       27.33       28.45     12.30 o 
  11  -1   3       33.75        8.46     13.07 o 
 -12   0   3        6.06       -0.77     10.00 o 
 -11   0   3      173.09      179.85     13.39 o 
 -10   0   3      135.00      143.44      9.99 o 
  -9   0   3        7.64       14.38      5.55 o 
  -8   0   3     1457.85     1383.48     35.33 o 
  -7   0   3     1534.00     1407.16     28.31 o 
  -6   0   3      601.68      542.60     10.29 o 
  -5   0   3        0.45        1.61      1.92 o 
  -4   0   3        6.19       10.29      2.33 o 
  -3   0   3     2720.74     2663.91     44.80 o 
  -2   0   3     1930.15     1885.87     27.15 o 
  -1   0   3     1671.52     1796.63     19.61 o 
   0   0   3    11842.81    12313.51    132.59 o 
   1   0   3      312.03      299.75      4.35 o 
   2   0   3      106.36      105.68      2.55 o 
   3   0   3     1913.26     1883.44     27.30 o 
   4   0   3       65.20       47.16      2.26 o 
   5   0   3       80.89       89.31      4.37 o 
   6   0   3       12.07       21.27      3.48 o 
   7   0   3        3.68        3.92      3.44 o 
   8   0   3     1494.22     1445.67     97.27 o 
   9   0   3        4.45        5.87      9.23 o 
  10   0   3        0.37      -14.99     10.00 o 
  11   0   3       22.17       21.53     14.61 o 
 -12   1   3       14.66        9.23     10.00 o 
 -11   1   3       11.60       13.23      5.12 o 
 -10   1   3        8.18        5.00      3.74 o 
  -9   1   3      826.22      808.84     26.63 o 
  -8   1   3       83.97      102.03      7.71 o 
  -7   1   3      222.96      209.97      8.61 o 
  -6   1   3      643.92      707.55     22.51 o 
  -5   1   3      668.85      797.55     19.98 o 
  -4   1   3     2599.52     2818.34     56.90 o 
  -3   1   3     1262.89     1241.49     23.44 o 
  -2   1   3      384.15      309.04     11.53 o 
  -1   1   3      791.02      807.30     11.41 o 
   0   1   3       18.72       23.54      1.15 o 
   1   1   3     2232.55     2157.31     21.41 o 
   2   1   3     1324.47     1324.06     14.52 o 
   3   1   3       25.68       19.73      1.70 o 
   4   1   3        2.10        0.37      1.15 o 
   5   1   3       40.92       45.10      2.17 o 
   6   1   3     1369.01     1278.61     24.29 o 
   7   1   3        0.03        1.69      4.11 o 
   8   1   3       30.05       24.90      5.50 o 
   9   1   3        1.22       -0.40      5.24 o 
  10   1   3      108.71      141.48     19.99 o 
  11   1   3        0.98       -5.38     12.30 o 
 -12   2   3       19.84       16.15     10.00 o 
 -11   2   3        3.46        2.31      4.41 o 
 -10   2   3      138.77      140.24     26.53 o 
  -9   2   3       25.12       34.99     14.61 o 
  -8   2   3      812.51      777.99     24.57 o 
  -7   2   3      234.73      219.07      8.17 o 
  -6   2   3     1815.80     1791.38    176.85 o 
  -5   2   3       74.61       64.59      9.23 o 
  -4   2   3     2191.07     2278.30     92.27 o 
  -3   2   3      900.24      771.22     36.14 o 
  -2   2   3      620.71      609.76     13.68 o 
  -1   2   3     1371.34     1339.78     19.57 o 
   0   2   3     4448.68     4135.77     40.80 o 
   1   2   3     1414.13     1394.23     15.10 o 
   2   2   3     1594.01     1660.68     18.86 o 
   3   2   3     1417.31     1588.46     20.13 o 
   4   2   3        2.84        4.54      1.46 o 
   5   2   3       55.39       49.13      2.81 o 
   6   2   3      218.76      221.54      7.99 o 
   7   2   3      143.63      143.27      9.10 o 
   8   2   3        4.02       -0.11      4.28 o 
   9   2   3        4.26        6.08      6.54 o 
  10   2   3       25.89       43.06     14.61 o 
 -12   3   3        0.01        9.23      9.23 o 
 -11   3   3       11.05       -5.38      7.69 o 
 -10   3   3      447.44      390.61     20.76 o 
  -9   3   3      139.94      146.09     12.30 o 
  -8   3   3      486.71      468.19     12.46 o 
  -7   3   3      193.84      183.00     16.15 o 
  -6   3   3      428.39      459.81     26.91 o 
  -5   3   3     3204.62     3397.07    135.33 o 
  -4   3   3      186.53      196.07     15.38 o 
  -3   3   3      712.41      912.70     43.06 o 
  -2   3   3        4.37        8.39      2.04 o 
  -1   3   3      172.12      153.00      4.81 o 
   0   3   3      180.81      183.67      3.17 o 
   1   3   3      167.43      146.11      2.96 o 
   2   3   3      634.13      648.74      9.14 o 
   3   3   3      373.04      375.43      6.49 o 
   4   3   3     1355.60     1358.42     18.22 o 
   5   3   3        2.57        3.77      1.82 o 
   6   3   3      835.67      795.52     17.50 o 
   7   3   3       11.68        7.77      2.58 o 
   8   3   3        9.33       10.93      3.97 o 
   9   3   3       85.86       98.48     11.26 o 
  10   3   3      181.01      156.09     22.30 o 
 -12   4   3       76.54       92.27     12.30 o 
 -11   4   3      150.70      158.40     13.84 o 
 -10   4   3       21.45       16.15      6.92 o 
  -9   4   3       51.27       60.74      7.69 o 
  -8   4   3        1.81       -6.15      6.15 o 
  -7   4   3      115.53      106.88     13.84 o 
  -6   4   3      142.90      150.71     14.61 o 
  -5   4   3      603.17      690.49     36.91 o 
  -4   4   3      506.92      612.06     33.06 o 
  -3   4   3     2450.13     2551.84     52.09 o 
  -2   4   3      388.91      460.86     11.93 o 
  -1   4   3        3.26        2.25      1.11 o 
   0   4   3      823.96      847.65     12.20 o 
   1   4   3       12.16        9.79      1.26 o 
   2   4   3     1567.35     1788.75     21.61 o 
   3   4   3      546.20      525.12      8.75 o 
   4   4   3     1161.75     1145.50     16.07 o 
   5   4   3      223.78      218.21      5.99 o 
   6   4   3      256.81      238.26      7.97 o 
   7   4   3      353.78      341.32     10.46 o 
   8   4   3      255.51      237.65     11.86 o 
   9   4   3       52.34       46.39      6.45 o 
  10   4   3        1.71        5.38     13.07 o 
 -11   5   3       33.37       37.68      8.46 o 
  -8   5   3      205.02      216.07     20.76 o 
  -7   5   3      625.68      634.36     36.91 o 
  -6   5   3      420.13      408.29     27.68 o 
  -5   5   3       76.57       79.20     12.30 o 
  -4   5   3      432.65      421.37     26.91 o 
  -3   5   3      263.20      289.83     10.50 o 
  -2   5   3      466.11      515.92     12.30 o 
  -1   5   3      103.42       91.47      3.22 o 
   0   5   3       32.57       25.50      2.65 o 
   1   5   3      340.05      352.33      7.26 o 
   2   5   3      192.67      239.75      5.41 o 
   3   5   3      600.20      625.97     10.20 o 
   4   5   3        0.07       -0.25      1.54 o 
   5   5   3      423.06      372.40      8.16 o 
   6   5   3       94.07       99.55      5.60 o 
   7   5   3      306.41      317.65     20.39 o 
   8   5   3        0.19       -2.23      3.13 o 
   9   5   3        4.64        9.79      4.95 o 
  -8   6   3       87.74       90.73     15.38 o 
  -7   6   3      601.50      572.84     36.14 o 
  -6   6   3       70.23       90.73     14.61 o 
  -5   6   3       45.73       49.21     11.53 o 
  -4   6   3      725.35      716.23     21.48 o 
  -3   6   3     1801.72     1921.63     36.71 o 
  -2   6   3      692.11      676.72     15.83 o 
  -1   6   3      233.37      241.04      5.77 o 
   0   6   3       17.72       48.44     10.76 o 
   1   6   3      775.22      769.82     11.52 o 
   2   6   3        8.92       13.12      2.10 o 
   3   6   3       94.87      115.56      4.44 o 
   4   6   3      303.85      314.05      7.43 o 
   5   6   3       19.19       18.96      5.03 o 
   6   6   3      260.38      313.53     10.85 o 
   7   6   3        3.24        5.84      4.10 o 
   8   6   3        0.02       -4.29      3.68 o 
   9   6   3        0.94        2.31      4.89 o 
  -9   7   3       57.06       35.37     13.07 o 
  -8   7   3        0.07       -2.31      7.69 o 
  -7   7   3      145.42      137.64     19.22 o 
  -6   7   3       20.17       13.84     10.00 o 
  -5   7   3      456.70      464.88     11.65 o 
  -4   7   3      278.77      258.89     10.21 o 
  -3   7   3       60.66       59.05      5.97 o 
  -2   7   3        0.74        1.00      1.99 o 
  -1   7   3       25.24       23.91      4.00 o 
   0   7   3      418.17      404.02      9.19 o 
   1   7   3      139.07      141.46      6.08 o 
   2   7   3       49.43       45.98      3.57 o 
   3   7   3       24.07       14.36      2.78 o 
   4   7   3      116.50      105.62      5.37 o 
   5   7   3      110.08      114.44     10.36 o 
   6   7   3       98.55       96.76     11.99 o 
   7   7   3      135.71      140.37      9.25 o 
   8   7   3       28.55       20.12     13.84 o 
  -9   8   3        2.32        6.92     10.76 o 
  -8   8   3       24.41       25.37     12.30 o 
  -7   8   3      259.12      224.81     15.15 o 
  -6   8   3      204.75      191.95     11.17 o 
  -5   8   3       54.83       47.25      5.34 o 
  -4   8   3       57.01       55.32      5.81 o 
  -3   8   3       32.28       26.94      3.51 o 
  -2   8   3      139.84      131.75      6.57 o 
  -1   8   3       84.74       88.45      5.82 o 
   0   8   3      173.97      176.02      8.19 o 
   1   8   3      847.16      841.04     18.75 o 
   2   8   3       84.88       97.53      4.87 o 
   3   8   3       15.29       10.90      2.83 o 
   4   8   3      116.88      111.01      5.89 o 
   5   8   3      130.22      149.80      9.28 o 
   6   8   3      314.37      344.08     16.03 o 
   7   8   3        4.20        6.23      5.14 o 
   8   8   3        2.52        3.41      5.54 o 
  -9   9   3        3.66        2.31     11.53 o 
  -8   9   3       10.34       15.38     11.53 o 
  -7   9   3        0.34       -3.94      4.05 o 
  -6   9   3        2.17        0.95      4.03 o 
  -5   9   3      110.07      122.43     10.73 o 
  -4   9   3      193.44      172.76     10.45 o 
  -3   9   3      113.77      111.81      6.61 o 
  -2   9   3      637.31      626.89     16.73 o 
  -1   9   3      106.43       97.62      8.88 o 
   0   9   3       60.80       60.39      6.66 o 
   1   9   3       43.97       44.67      5.58 o 
   2   9   3       56.26       45.07      5.12 o 
   3   9   3      264.45      267.85      8.39 o 
   4   9   3      117.13      122.31      7.23 o 
   5   9   3       61.64       55.59      7.87 o 
   6   9   3        0.55       -2.69      4.89 o 
   7   9   3        7.39       21.59      6.78 o 
  -8  10   3        0.00       -1.54      5.77 o 
  -7  10   3      194.98      220.81     16.92 o 
  -6  10   3       62.59       77.24     10.05 o 
  -5  10   3        3.10       -3.84      5.80 o 
  -4  10   3      118.57      125.33      7.09 o 
  -3  10   3       23.68       26.16      5.88 o 
  -2  10   3       48.12       41.44      5.32 o 
  -1  10   3        0.01        0.44      3.26 o 
   0  10   3       79.00       70.55      6.49 o 
   1  10   3       11.31        9.32      4.44 o 
   2  10   3       36.73       41.26      5.83 o 
   3  10   3       60.56       50.13      6.66 o 
   4  10   3        1.01        1.09      4.41 o 
   5  10   3       12.51        4.39      5.54 o 
   6  10   3      104.86      116.85     10.59 o 
  -7  11   3        0.01        2.31      6.03 o 
  -6  11   3       17.41       11.85      6.63 o 
  -5  11   3        2.53        2.64      3.83 o 
  -4  11   3      114.67      110.29     12.43 o 
  -3  11   3       24.32       27.88      8.16 o 
  -2  11   3        0.67        5.05      8.56 o 
  -1  11   3        0.86        1.57      3.77 o 
   0  11   3       10.71       15.94      5.58 o 
   1  11   3        8.29       11.48      5.22 o 
   2  11   3        0.05       -1.56      5.10 o 
   3  11   3       11.66       -0.83      4.95 o 
   4  11   3        6.19       16.92     10.76 o 
  -5  12   3       12.21        3.84      8.46 o 
  -4  12   3       96.87      107.45     24.22 o 
  -3  12   3        9.56       16.80      8.38 o 
  -2  12   3        0.55       -3.52      6.82 o 
  -1  12   3        3.74        9.01      8.25 o 
   0  12   3       19.52       25.81      9.23 o 
   1  12   3      163.48      187.80     27.30 o 
   2  12   3        1.59        4.14      8.31 o 
  -4 -12   4       59.57       33.23      9.61 o 
  -3 -12   4       13.69        6.63      4.66 o 
  -2 -12   4        4.01        4.99      6.43 o 
  -1 -12   4      129.03      128.48     14.22 o 
   0 -12   4      176.86      192.39     15.87 o 
   1 -12   4       73.47       53.02     10.71 o 
   2 -12   4      118.38      115.14     12.92 o 
   3 -12   4        4.03       -2.20      7.94 o 
   4 -12   4       12.64        6.15     10.00 o 
  -6 -11   4       82.56       62.48     15.38 o 
  -5 -11   4        1.97        0.77     10.76 o 
  -4 -11   4      135.16      129.09     11.01 o 
  -3 -11   4        0.17        1.50      5.46 o 
  -2 -11   4      243.19      260.26     11.84 o 
  -1 -11   4        2.13        8.89      4.61 o 
   0 -11   4        4.35        5.99      5.05 o 
   1 -11   4       52.91       48.45      6.99 o 
   2 -11   4       43.87       39.13      6.59 o 
   3 -11   4        9.53        4.78      7.21 o 
   4 -11   4       30.44       25.52      8.50 o 
   5 -11   4       96.23      106.46     11.95 o 
  -8 -10   4       21.19       13.16      7.21 o 
  -7 -10   4       14.19       10.80      6.46 o 
  -6 -10   4        0.60        5.79      5.69 o 
  -5 -10   4       72.14       72.17      7.29 o 
  -4 -10   4        1.40       -1.64      2.59 o 
  -3 -10   4       77.24       80.90      6.04 o 
  -2 -10   4       35.55       35.38      4.94 o 
  -1 -10   4      113.88      131.35     11.54 o 
   0 -10   4       24.30       21.63      4.88 o 
   1 -10   4        0.00       -0.45      4.79 o 
   2 -10   4       31.22       43.43      6.80 o 
   3 -10   4        1.63        2.86      4.39 o 
   4 -10   4        0.19        2.91      4.47 o 
   5 -10   4       88.93       65.30     16.48 o 
   6 -10   4       23.51       27.78      6.67 o 
   7 -10   4        2.04       -1.03     10.76 o 
  -9  -9   4       21.50       18.97      7.32 o 
  -8  -9   4        3.96       -5.02      6.92 o 
  -7  -9   4       11.02       10.76      5.91 o 
  -6  -9   4        5.12        2.37      4.50 o 
  -5  -9   4       18.91       18.07      4.51 o 
  -4  -9   4      294.13      296.28      8.29 o 
  -3  -9   4      112.56      130.63      6.06 o 
  -2  -9   4      111.21      105.68      6.28 o 
  -1  -9   4      178.73      176.06      7.67 o 
   0  -9   4      275.72      271.18     10.48 o 
   1  -9   4       94.53       87.46      6.27 o 
   2  -9   4       72.26       70.23      6.93 o 
   3  -9   4       22.19       15.17      4.57 o 
   4  -9   4       72.30       75.88      8.39 o 
   5  -9   4       29.80       36.61      4.77 o 
   6  -9   4      114.47      129.33      8.58 o 
   7  -9   4      166.36      181.81     13.80 o 
  -9  -8   4        1.06       -1.81      5.36 o 
  -8  -8   4        3.69        0.04      5.36 o 
  -7  -8   4      229.61      214.86     12.43 o 
  -6  -8   4       30.51       24.10      5.38 o 
  -5  -8   4      119.29      113.31      7.95 o 
  -4  -8   4       47.14       45.29      3.74 o 
  -3  -8   4       43.38       44.76      4.58 o 
  -2  -8   4     1289.92     1218.61     21.07 o 
  -1  -8   4     1213.89     1178.94     23.06 o 
   0  -8   4        5.02        7.07      2.96 o 
   1  -8   4       15.36       21.88      7.99 o 
   2  -8   4      713.31      698.73     17.31 o 
   3  -8   4      298.65      282.36     11.45 o 
   4  -8   4       68.13       68.49      6.18 o 
   5  -8   4      186.29      192.80     10.49 o 
   6  -8   4        0.01        3.87      3.91 o 
   7  -8   4       42.83       39.82      7.47 o 
   8  -8   4      102.24      110.72     13.84 o 
 -10  -7   4       11.56        8.33      6.46 o 
  -9  -7   4        2.65        0.32      3.95 o 
  -8  -7   4        6.52        7.29      3.75 o 
  -7  -7   4       68.61       58.55      5.29 o 
  -6  -7   4      939.71      906.94     19.57 o 
  -5  -7   4       70.97       72.21      4.16 o 
  -4  -7   4        0.01       -1.03      1.65 o 
  -3  -7   4      364.59      355.32      8.13 o 
  -2  -7   4      639.32      617.28     11.33 o 
  -1  -7   4       19.73       25.88      2.73 o 
   0  -7   4       65.70       65.65      4.46 o 
   1  -7   4      889.64      884.26     23.53 o 
   2  -7   4       90.46       87.15      5.25 o 
   3  -7   4      118.40      109.88      7.59 o 
   4  -7   4       30.91       27.07      5.65 o 
   5  -7   4       16.34       12.42      4.27 o 
   6  -7   4       52.01       48.24      5.52 o 
   7  -7   4        5.56        9.33      4.33 o 
   8  -7   4      216.47      234.25     12.77 o 
   9  -7   4        0.14       12.30     10.00 o 
 -11  -6   4        2.23      -10.00     13.07 o 
 -10  -6   4        1.32        4.83      4.79 o 
  -9  -6   4       66.43       63.92      6.57 o 
  -8  -6   4      542.51      530.84     12.76 o 
  -7  -6   4        4.31       -0.83      2.71 o 
  -6  -6   4      129.33      131.51      5.84 o 
  -5  -6   4       26.80       21.79      2.49 o 
  -4  -6   4     1434.62     1380.91     17.82 o 
  -3  -6   4        7.29        7.27      1.76 o 
  -2  -6   4     1793.99     1771.49     25.52 o 
  -1  -6   4      240.59      234.06      7.12 o 
   0  -6   4        0.03       -1.87      1.79 o 
   1  -6   4       52.61       59.90      3.09 o 
   2  -6   4        3.39        0.81      2.07 o 
   3  -6   4      213.14      188.63      9.10 o 
   4  -6   4        8.41       -1.20      6.44 o 
   5  -6   4        2.89        2.60      4.28 o 
   6  -6   4       70.39       77.76      6.15 o 
   7  -6   4      299.31      281.93     19.87 o 
   8  -6   4        2.15       -1.13      4.41 o 
   9  -6   4        1.68        4.61      9.23 o 
 -11  -5   4        0.35        4.61     12.30 o 
 -10  -5   4      130.89      134.56     14.99 o 
  -9  -5   4      224.06      213.75     10.08 o 
  -8  -5   4      577.17      581.38     15.05 o 
  -7  -5   4      578.20      548.46     12.80 o 
  -6  -5   4        9.74        7.27      2.34 o 
  -5  -5   4      253.53      272.82      6.09 o 
  -4  -5   4     1114.28     1103.45     14.58 o 
  -3  -5   4      823.12      791.67     11.75 o 
  -2  -5   4        0.85        0.34      1.38 o 
  -1  -5   4      591.21      653.87     10.17 o 
   0  -5   4       31.51       37.53      1.92 o 
   1  -5   4       12.16        8.85      1.70 o 
   2  -5   4     1230.21     1262.20     23.03 o 
   3  -5   4      293.97      302.87      7.92 o 
   4  -5   4        2.96        3.55      5.14 o 
   5  -5   4      250.78      231.70      9.30 o 
   6  -5   4      673.74      678.21     18.72 o 
   7  -5   4        1.31        1.95      4.08 o 
   8  -5   4       18.79       13.92     11.92 o 
   9  -5   4      442.63      469.81     28.45 o 
  10  -5   4       14.48       42.29     13.07 o 
 -12  -4   4        0.02        9.23     13.07 o 
 -11  -4   4        7.14       25.37     13.07 o 
 -10  -4   4        2.12       -3.18      4.48 o 
  -9  -4   4       25.13       28.75      5.09 o 
  -8  -4   4      226.66      234.93     12.49 o 
  -7  -4   4      315.02      301.91      9.28 o 
  -6  -4   4       96.53       86.04      4.21 o 
  -5  -4   4      187.77      183.32      4.38 o 
  -4  -4   4      188.32      181.04      4.39 o 
  -3  -4   4        4.61        2.86      1.26 o 
  -2  -4   4      130.51      151.79      4.07 o 
  -1  -4   4        4.95        1.88      1.03 o 
   0  -4   4     2795.74     2909.30     36.54 o 
   1  -4   4       17.66       16.72      1.65 o 
   2  -4   4      234.65      238.02      7.68 o 
   3  -4   4       84.63       96.01      4.10 o 
   4  -4   4     1133.57     1148.88     23.05 o 
   5  -4   4        4.03       -0.34      3.16 o 
   6  -4   4       68.09       65.28      5.82 o 
   7  -4   4      111.04      110.06      7.44 o 
   8  -4   4      116.70      121.31      9.41 o 
   9  -4   4        0.23       -3.54      4.74 o 
  10  -4   4        2.19        2.31     10.76 o 
 -12  -3   4       24.54       18.45     14.61 o 
 -11  -3   4      319.76      366.25     18.06 o 
 -10  -3   4      518.52      500.64     18.75 o 
  -9  -3   4      456.74      454.04     18.20 o 
  -8  -3   4      173.31      171.06      8.36 o 
  -7  -3   4      130.48      137.59      7.34 o 
  -6  -3   4      487.43      490.16      8.69 o 
  -5  -3   4      173.34      158.45      4.40 o 
  -4  -3   4      299.17      270.16      5.21 o 
  -3  -3   4      184.22      227.61      4.61 o 
  -2  -3   4      761.93      685.42      9.72 o 
  -1  -3   4     1227.30     1204.97     15.41 o 
   0  -3   4      400.60      382.84      6.04 o 
   1  -3   4       10.91        9.18      0.94 o 
   2  -3   4      249.34      221.01      5.96 o 
   3  -3   4      445.59      406.30      8.82 o 
   4  -3   4      538.93      564.13     11.67 o 
   5  -3   4       30.50       24.17      4.13 o 
   6  -3   4        6.06        2.84      3.68 o 
   7  -3   4        6.59        4.33      6.92 o 
   8  -3   4       53.93       53.53      7.38 o 
   9  -3   4       14.98       11.92      5.69 o 
  10  -3   4        0.96      -12.30     10.00 o 
 -12  -2   4      141.05      176.08     20.76 o 
 -11  -2   4       84.93       68.33      8.13 o 
 -10  -2   4        7.22        0.73      4.35 o 
  -9  -2   4      245.16      268.03     13.45 o 
  -8  -2   4     1086.82     1039.54     31.74 o 
  -7  -2   4      871.29      875.72     15.80 o 
  -6  -2   4      210.49      225.82      4.77 o 
  -5  -2   4        4.63        6.77      1.41 o 
  -4  -2   4     1685.67     1641.84     18.23 o 
  -3  -2   4      175.37      174.47      3.38 o 
  -2  -2   4        1.85       10.30      1.52 o 
  -1  -2   4       39.62       34.80      1.77 o 
   0  -2   4    17518.89    18367.86    194.17 o 
   1  -2   4      261.65      294.94      5.21 o 
   2  -2   4     1796.69     1749.12     21.79 o 
   3  -2   4        0.14        3.69      1.86 o 
   4  -2   4      103.37      103.48      4.97 o 
   5  -2   4      954.94      982.80     18.39 o 
   6  -2   4      298.28      303.88     11.17 o 
   7  -2   4      389.79      358.17     15.66 o 
   8  -2   4       54.11       46.05     10.00 o 
   9  -2   4       15.76       22.77      6.82 o 
  10  -2   4       21.28       13.07     12.30 o 
 -12  -1   4        0.18       -6.15     10.00 o 
 -11  -1   4        0.08       -0.11      4.42 o 
 -10  -1   4       19.40       26.71      5.75 o 
  -9  -1   4     1419.13     1320.76     70.81 o 
  -8  -1   4       47.09       45.85      4.77 o 
  -7  -1   4       35.04       36.05      3.68 o 
  -6  -1   4       69.19       69.61      2.97 o 
  -5  -1   4      147.41      142.79      3.87 o 
  -4  -1   4     1877.15     1955.10     31.73 o 
  -3  -1   4      509.12      463.10      5.96 o 
  -2  -1   4     3940.94     3910.67     42.76 o 
  -1  -1   4     4796.64     5066.32     54.30 o 
   0  -1   4      582.69      642.60      8.97 o 
   1  -1   4       13.70       24.45      1.48 o 
   2  -1   4     1345.53     1194.36     14.90 o 
   3  -1   4        0.64        0.23      0.85 o 
   4  -1   4      146.05      159.74      4.51 o 
   5  -1   4      593.08      657.83     11.79 o 
   6  -1   4      264.57      271.95      8.63 o 
   7  -1   4       13.89        3.68      4.65 o 
   8  -1   4      128.91      121.43     10.16 o 
   9  -1   4      183.93      218.49     14.61 o 
  10  -1   4       33.82       13.84     13.07 o 
 -12   0   4        0.72      -13.84      9.23 o 
 -11   0   4       26.23       28.42      5.60 o 
 -10   0   4        1.95       -0.91      4.08 o 
  -9   0   4       21.82       14.69      3.96 o 
  -8   0   4     1065.67      998.49     27.40 o 
  -7   0   4       21.32       17.18      2.27 o 
  -6   0   4      326.84      343.62      9.69 o 
  -5   0   4     2157.20     2171.86     41.34 o 
  -4   0   4      462.54      359.81      7.76 o 
  -3   0   4      674.57      702.41     10.44 o 
  -2   0   4     2818.09     2969.84     33.94 o 
  -1   0   4      136.10      128.47      2.80 o 
   0   0   4     1004.13      986.09     12.43 o 
   1   0   4      198.17      224.36      4.17 o 
   2   0   4      146.34      139.59      3.28 o 
   3   0   4      912.55     1011.02     12.85 o 
   4   0   4     1478.76     1436.02     16.61 o 
   5   0   4       79.17       77.62      4.25 o 
   6   0   4       31.28       39.60      4.04 o 
   7   0   4        1.67        4.01      4.19 o 
   8   0   4       53.70       40.24     13.07 o 
   9   0   4        0.08        3.22      6.54 o 
  10   0   4       28.44       14.61     13.07 o 
 -12   1   4        2.58      -12.69      8.46 o 
 -11   1   4       26.03       24.30      5.69 o 
 -10   1   4       23.65       20.96      8.07 o 
  -9   1   4     1200.55     1097.01     34.34 o 
  -8   1   4        0.30       -4.33      4.97 o 
  -7   1   4        7.92        8.55      3.10 o 
  -6   1   4      769.37      815.39     30.37 o 
  -5   1   4       65.59       64.76      3.44 o 
  -4   1   4      153.38      170.98      5.90 o 
  -3   1   4      291.72      288.69     12.24 o 
  -2   1   4     4052.28     3888.57     54.42 o 
  -1   1   4     2021.03     1901.40     21.08 o 
   0   1   4        5.66        2.85      1.27 o 
   1   1   4       55.11       59.32      2.21 o 
   2   1   4     1675.43     1810.71     21.30 o 
   3   1   4       96.37      112.21      3.20 o 
   4   1   4        2.35        2.36      1.61 o 
   5   1   4      825.16      794.00     13.52 o 
   6   1   4      111.70      104.94      5.84 o 
   7   1   4      280.02      257.04     14.19 o 
   8   1   4      113.85      113.65     10.34 o 
   9   1   4       50.95       66.73     11.92 o 
  10   1   4      142.72      179.16     23.07 o 
 -12   2   4       25.42       24.25      7.30 o 
 -11   2   4      314.70      317.56     20.76 o 
 -10   2   4        1.56       -8.46      6.15 o 
  -9   2   4       40.44       40.46     13.46 o 
  -8   2   4       12.09       11.22      4.60 o 
  -7   2   4      887.27      893.63     20.89 o 
  -6   2   4      252.66      309.51     12.05 o 
  -5   2   4       14.41        6.29      2.67 o 
  -4   2   4      322.22      328.30     11.23 o 
  -3   2   4     4556.58     4906.57     97.75 o 
  -2   2   4       73.97       98.19      4.45 o 
  -1   2   4      277.16      254.68      5.35 o 
   0   2   4       18.18       13.53      1.31 o 
   1   2   4      260.05      240.92      4.55 o 
   2   2   4     1214.60     1366.87     17.95 o 
   3   2   4     3206.76     3382.91     38.69 o 
   4   2   4      186.02      154.50      4.37 o 
   5   2   4      115.31      121.22      4.70 o 
   6   2   4       27.77       21.89      2.95 o 
   7   2   4      167.81      185.68      8.93 o 
   8   2   4      301.65      344.67     18.16 o 
   9   2   4       34.63       30.71      8.10 o 
  10   2   4       17.38       13.84     13.84 o 
 -12   3   4       46.72       70.74     11.53 o 
 -11   3   4       75.94       73.05     10.76 o 
 -10   3   4      118.47      110.72     11.53 o 
  -9   3   4      636.03      605.91     26.14 o 
  -8   3   4       66.40       64.33      5.13 o 
  -7   3   4       68.98       83.81     12.30 o 
  -6   3   4      373.26      296.80     21.53 o 
  -5   3   4       20.79       15.38      6.92 o 
  -4   3   4      126.27      139.94     14.61 o 
  -3   3   4     1116.97     1169.00     42.47 o 
  -2   3   4      648.85      647.97     17.53 o 
  -1   3   4     1015.15      968.99     15.44 o 
   0   3   4       55.70       57.91      2.20 o 
   1   3   4        1.78        5.58      1.22 o 
   2   3   4      563.73      526.91      8.17 o 
   3   3   4        1.29        5.33      1.72 o 
   4   3   4      344.12      336.98      6.84 o 
   5   3   4       30.76       34.64      3.11 o 
   6   3   4     1131.79     1103.90     21.35 o 
   7   3   4       32.77       39.06      3.88 o 
   8   3   4       28.00       27.43      4.98 o 
   9   3   4        0.05       -6.15      9.23 o 
  10   3   4        1.30      -17.30     11.53 o 
 -12   4   4       32.40       36.14     10.00 o 
 -11   4   4       33.40       29.99      7.69 o 
 -10   4   4       45.33       46.13      7.69 o 
  -8   4   4     3031.80     3164.86    132.25 o 
  -7   4   4      170.49      183.00     19.22 o 
  -6   4   4        4.81        7.69      6.92 o 
  -5   4   4      165.96      162.24     16.15 o 
  -4   4   4       18.60       10.15      2.16 o 
  -3   4   4     2177.63     2359.92     49.12 o 
  -2   4   4      632.32      637.74     12.23 o 
  -1   4   4      272.85      245.16      5.24 o 
   0   4   4        0.04        1.23      0.78 o 
   1   4   4      138.92      115.47      3.29 o 
   2   4   4      499.23      571.94      8.29 o 
   3   4   4      323.31      363.60      7.14 o 
   4   4   4      101.90      111.12      4.12 o 
   5   4   4      922.03      972.18     17.98 o 
   6   4   4       69.19       61.20      6.34 o 
   7   4   4       14.97       16.23      3.53 o 
   8   4   4       13.39       10.19      8.10 o 
   9   4   4        1.28        4.97      4.73 o 
  -9   5   4      501.89      486.72     33.83 o 
  -8   5   4       41.73       42.29     12.30 o 
  -7   5   4      203.52      191.46     20.76 o 
  -6   5   4     2142.01     2268.30     99.96 o 
  -5   5   4      839.15      766.61     42.29 o 
  -4   5   4      552.55      487.00     12.63 o 
  -3   5   4      193.27      220.56      7.89 o 
  -2   5   4     2203.99     2045.90     28.86 o 
  -1   5   4      381.34      365.95      7.39 o 
   0   5   4      277.23      277.50      6.53 o 
   1   5   4       23.49       30.15      1.92 o 
   2   5   4      252.79      249.00      5.61 o 
   3   5   4      425.55      427.93      8.17 o 
   4   5   4      145.70      160.98      4.71 o 
   5   5   4        0.56        2.01      2.30 o 
   6   5   4        2.91        0.41      2.71 o 
   7   5   4        0.04        1.75      3.19 o 
   8   5   4       20.12       23.45      5.33 o 
   9   5   4      109.14      129.18     15.38 o 
  -9   6   4       40.27       53.82     15.38 o 
  -8   6   4        2.11        1.54      8.46 o 
  -7   6   4        0.32       -4.61      6.92 o 
  -6   6   4      787.14      736.62     43.06 o 
  -5   6   4       40.35       37.65      3.81 o 
  -4   6   4      101.88      113.09      6.15 o 
  -3   6   4       67.51       71.00      4.88 o 
  -2   6   4      851.28      881.66     16.85 o 
  -1   6   4       41.89       48.90      3.16 o 
   0   6   4      661.73      662.57     18.65 o 
   1   6   4       74.27       83.18      3.97 o 
   2   6   4      129.49      133.21      5.05 o 
   3   6   4      109.31      106.93      4.80 o 
   4   6   4      301.53      308.42     13.25 o 
   5   6   4      577.05      541.82     17.04 o 
   6   6   4       61.69       45.16      5.68 o 
   7   6   4       14.78        9.18      3.78 o 
   8   6   4       32.44       31.54      5.33 o 
  -9   7   4       34.76       15.38     11.53 o 
  -8   7   4       25.41       13.84     11.53 o 
  -7   7   4       84.42       99.96     17.69 o 
  -6   7   4        1.18        2.31      7.69 o 
  -5   7   4      730.94      694.65     22.82 o 
  -4   7   4      293.26      299.51     11.69 o 
  -3   7   4      618.52      617.00     18.55 o 
  -2   7   4      264.82      266.37      8.90 o 
  -1   7   4      381.86      343.79      9.70 o 
   0   7   4        0.29       -2.79      2.11 o 
   1   7   4        0.64       -2.07      2.43 o 
   2   7   4     1086.00     1052.46     18.97 o 
   3   7   4        0.77        1.42      2.50 o 
   4   7   4        7.73       16.05      3.18 o 
   5   7   4        1.57        3.69      3.49 o 
   6   7   4        0.66        3.44      6.07 o 
   7   7   4       35.33       30.98     10.00 o 
   8   7   4       60.72       54.02     10.38 o 
  -9   8   4       67.16       55.36     16.92 o 
  -8   8   4        5.12       -4.61      8.46 o 
  -7   8   4      119.90      124.56     19.99 o 
  -6   8   4      325.69      313.52     11.77 o 
  -5   8   4        1.86        1.08      4.00 o 
  -4   8   4       30.06       30.38      5.89 o 
  -3   8   4       58.97       73.94      5.24 o 
  -2   8   4     2022.61     1912.98     38.54 o 
  -1   8   4      208.01      194.23      7.34 o 
   0   8   4     1337.18     1376.94     31.30 o 
   1   8   4       11.99       17.53      3.66 o 
   2   8   4        9.40       12.33      2.73 o 
   3   8   4        0.24        3.30      3.01 o 
   4   8   4        8.25       14.33      5.55 o 
   5   8   4        2.51        7.18      4.95 o 
   6   8   4       23.83       16.36      6.15 o 
   7   8   4        0.40       -6.49      4.80 o 
  -9   9   4       41.88       43.06     16.92 o 
  -8   9   4      166.21      126.10     22.30 o 
  -7   9   4        0.48        1.82      3.90 o 
  -6   9   4       44.94       45.41      6.00 o 
  -5   9   4        1.13       -1.39      4.26 o 
  -4   9   4      176.28      172.48     10.65 o 
  -3   9   4      270.17      226.48      9.17 o 
  -2   9   4       91.31       91.29      6.48 o 
  -1   9   4        8.90        6.19      3.74 o 
   0   9   4      257.89      274.02     10.86 o 
   1   9   4        7.72        9.18      4.13 o 
   2   9   4        0.46       -1.86      3.52 o 
   3   9   4       13.23        3.43      2.92 o 
   4   9   4       10.15        4.03      3.95 o 
   5   9   4       25.52       20.33      7.69 o 
   6   9   4        4.91       -0.89      5.14 o 
  -8  10   4       12.92       13.29      8.07 o 
  -7  10   4       50.21       60.36      8.25 o 
  -6  10   4       64.00       82.60      7.68 o 
  -5  10   4       17.18        8.12      5.22 o 
  -4  10   4      100.10       99.19      6.60 o 
  -3  10   4        0.03       -1.26      3.77 o 
  -2  10   4       14.33        6.00      4.10 o 
  -1  10   4       99.93      100.39      7.34 o 
   0  10   4       66.14       68.33      8.40 o 
   1  10   4        0.25        6.69      4.26 o 
   2  10   4        1.81        1.71      5.12 o 
   3  10   4       12.82        9.36      5.13 o 
   4  10   4       23.58       27.49      6.26 o 
   5  10   4       24.30       19.06      6.23 o 
  -6  11   4       15.56       18.30      7.32 o 
  -5  11   4       71.82       63.29      6.40 o 
  -4  11   4        2.71       -2.70      4.39 o 
  -3  11   4        9.66       13.68      5.10 o 
  -2  11   4       11.85        7.25      4.99 o 
  -1  11   4       30.53       36.56     18.07 o 
   0  11   4       10.09        3.02      7.76 o 
   1  11   4        6.62       -6.32      7.21 o 
   2  11   4        3.14       -0.41      5.10 o 
   3  11   4       21.52       21.80      6.63 o 
  -4  12   4        4.13       16.15     10.00 o 
  -3  12   4      107.31       87.90     11.64 o 
  -2  12   4      122.38      153.45     15.08 o 
  -1  12   4       13.80       13.69     12.30 o 
   0  12   4       12.25        1.01      8.25 o 
   1  12   4        5.22        3.05      8.65 o 
  -4 -12   5        3.82       -4.59      7.76 o 
  -3 -12   5        1.86        2.15      5.18 o 
  -2 -12   5        5.70       17.31      9.41 o 
  -1 -12   5       64.26       66.17     11.68 o 
   0 -12   5        2.49       -0.24      7.87 o 
   1 -12   5       34.27       49.86     17.69 o 
   2 -12   5       60.11       43.73     10.16 o 
   3 -12   5       61.82       78.43     15.38 o 
  -6 -11   5       11.92       11.32      6.78 o 
  -5 -11   5        7.17        2.24      5.91 o 
  -4 -11   5        2.80        0.10      3.70 o 
  -3 -11   5       22.02       10.13      4.60 o 
  -2 -11   5       11.27       14.68      8.43 o 
  -1 -11   5        8.45        6.06      5.76 o 
   0 -11   5       65.67       56.01      7.77 o 
   1 -11   5       22.88       28.72      6.32 o 
   2 -11   5       12.50       14.10      8.10 o 
   3 -11   5       10.36       10.82     12.69 o 
   4 -11   5      120.37      152.53     13.64 o 
   5 -11   5       91.33       87.61      9.18 o 
  -8 -10   5        6.07        4.77      6.65 o 
  -7 -10   5        7.11       14.22      8.07 o 
  -6 -10   5        0.08        4.28      5.69 o 
  -5 -10   5      147.23      164.44     15.65 o 
  -4 -10   5       45.83       48.13      4.38 o 
  -3 -10   5       40.81       33.94      4.13 o 
  -2 -10   5      287.30      289.00     13.68 o 
  -1 -10   5      214.14      232.13     10.77 o 
   0 -10   5       20.75       20.32      6.08 o 
   1 -10   5        0.00       -3.26      4.38 o 
   2 -10   5       57.24       54.90      7.17 o 
   3 -10   5      289.57      288.00     13.52 o 
   4 -10   5        0.01       -1.97      4.52 o 
   5 -10   5        4.42       -2.17      5.56 o 
   6 -10   5        8.64       -1.65      6.97 o 
  -9  -9   5        7.35        6.76      6.46 o 
  -8  -9   5       14.53       11.41      6.46 o 
  -7  -9   5       24.85       26.02      7.01 o 
  -6  -9   5      141.18      143.78     18.48 o 
  -5  -9   5       60.30       59.27      6.38 o 
  -4  -9   5       82.29       75.76      5.49 o 
  -3  -9   5      526.02      546.46     12.78 o 
  -2  -9   5      662.61      691.80     17.10 o 
  -1  -9   5        7.66        8.40      3.47 o 
   0  -9   5        3.56        5.86      3.75 o 
   1  -9   5      226.21      209.26     10.80 o 
   2  -9   5       76.69       77.15      7.53 o 
   3  -9   5      219.16      201.46     10.88 o 
   4  -9   5        0.43       -0.56      3.89 o 
   5  -9   5       25.23       21.19      6.24 o 
   6  -9   5        0.79       -3.54      6.40 o 
   7  -9   5       11.82       14.61      7.38 o 
 -10  -8   5       45.04       22.30     10.00 o 
  -9  -8   5      185.56      215.75     13.79 o 
  -8  -8   5      101.93      116.62     10.33 o 
  -7  -8   5       28.73       33.20      6.20 o 
  -6  -8   5        6.79        8.83      4.43 o 
  -5  -8   5        2.00        2.01      2.87 o 
  -4  -8   5      111.69      113.68      5.78 o 
  -3  -8   5       82.39       90.81      7.79 o 
  -2  -8   5      574.92      584.24     12.57 o 
  -1  -8   5      168.26      156.87      7.04 o 
   0  -8   5      167.94      162.51      6.95 o 
   1  -8   5        3.36        5.36      3.32 o 
   2  -8   5        0.75        5.27      3.68 o 
   3  -8   5       38.35       49.21      7.61 o 
   4  -8   5      132.98      112.80      9.77 o 
   5  -8   5       33.73       34.34      6.77 o 
   6  -8   5      102.24       99.43     15.89 o 
   7  -8   5       49.86       44.14      8.67 o 
   8  -8   5       79.22       86.89     13.84 o 
 -10  -7   5      294.54      326.90     17.94 o 
  -9  -7   5       36.97       31.27      4.94 o 
  -8  -7   5       93.46       83.19      6.09 o 
  -7  -7   5      473.56      474.29     13.21 o 
  -6  -7   5       16.60        9.72      3.25 o 
  -5  -7   5       29.11       30.21      3.36 o 
  -4  -7   5      719.19      709.81     13.26 o 
  -3  -7   5        6.12        7.13      2.77 o 
  -2  -7   5       30.34       28.61      4.04 o 
  -1  -7   5       29.50       33.56      3.03 o 
   0  -7   5      528.55      510.29     12.25 o 
   1  -7   5     1007.40      977.82     19.30 o 
   2  -7   5      179.79      171.75     15.16 o 
   3  -7   5        0.18       -4.31      2.87 o 
   4  -7   5      122.19      123.54      7.99 o 
   5  -7   5      126.31      144.08      8.72 o 
   6  -7   5      166.14      165.30      9.60 o 
   7  -7   5        1.00       -3.06      4.07 o 
   8  -7   5        9.60        3.84      9.23 o 
 -11  -6   5       26.37       23.84     15.38 o 
 -10  -6   5       13.44       12.58      7.10 o 
  -9  -6   5      113.96      129.24      8.52 o 
  -8  -6   5       12.56        4.24      3.32 o 
  -7  -6   5        3.76       -1.04      2.71 o 
  -6  -6   5        5.49       -0.27      2.34 o 
  -5  -6   5       31.94       41.00      3.29 o 
  -4  -6   5       30.40       29.32      2.55 o 
  -3  -6   5      117.21      119.70      4.56 o 
  -2  -6   5      118.72       97.65      3.80 o 
  -1  -6   5     1324.49     1309.18     19.70 o 
   0  -6   5      273.92      275.28      6.86 o 
   1  -6   5      935.26      930.31     15.83 o 
   2  -6   5      345.29      333.03     12.10 o 
   3  -6   5      717.70      683.96     18.53 o 
   4  -6   5      521.39      524.50     16.14 o 
   5  -6   5       14.09       12.19      4.45 o 
   6  -6   5       90.87      102.38      7.70 o 
   7  -6   5        0.44       -2.15      4.03 o 
   8  -6   5      191.95      180.01     12.47 o 
   9  -6   5       20.86       33.83     13.07 o 
 -11  -5   5      103.86       97.65     19.22 o 
 -10  -5   5      432.04      415.30     32.68 o 
  -9  -5   5        8.75        5.49      3.68 o 
  -8  -5   5      611.25      602.12     19.55 o 
  -7  -5   5      317.51      327.38      9.58 o 
  -6  -5   5      173.51      181.60      6.09 o 
  -5  -5   5      269.80      253.93      5.90 o 
  -4  -5   5       15.52       13.51      2.04 o 
  -3  -5   5       77.06       89.43      3.56 o 
  -2  -5   5      292.08      286.86      6.17 o 
  -1  -5   5      271.71      282.92      6.14 o 
   0  -5   5       45.42       46.34      2.64 o 
   1  -5   5     1164.28     1188.58     18.91 o 
   2  -5   5      373.30      343.52      8.02 o 
   3  -5   5      366.53      352.44     12.16 o 
   4  -5   5      477.59      476.52     15.03 o 
   5  -5   5       81.96       79.67      6.52 o 
   6  -5   5      176.51      172.01     10.93 o 
   7  -5   5       85.44       81.52      7.31 o 
   8  -5   5        4.19        5.02      5.24 o 
   9  -5   5      539.55      605.91     34.60 o 
 -12  -4   5      273.07      340.63     29.99 o 
 -11  -4   5       20.25       19.99     13.07 o 
 -10  -4   5        5.86       -1.66      4.90 o 
  -9  -4   5       11.02        9.13      5.26 o 
  -8  -4   5      651.60      666.63     15.77 o 
  -7  -4   5       47.15       57.32      4.08 o 
  -6  -4   5      244.78      256.29      6.31 o 
  -5  -4   5       43.05       46.07      2.72 o 
  -4  -4   5       12.26       21.90      1.78 o 
  -3  -4   5       32.99       36.23      2.25 o 
  -2  -4   5      378.53      388.99      8.68 o 
  -1  -4   5      387.16      435.12      7.12 o 
   0  -4   5      269.39      264.09      4.76 o 
   1  -4   5      737.76      768.46      9.28 o 
   2  -4   5        5.22        2.94      1.93 o 
   3  -4   5        8.63       15.14      2.63 o 
   4  -4   5      121.88      125.19      8.37 o 
   5  -4   5      172.96      155.33      8.16 o 
   6  -4   5       35.11       35.64      5.10 o 
   7  -4   5      101.84       89.96      8.50 o 
   8  -4   5      156.49      160.78     11.38 o 
   9  -4   5        0.02      -14.99     10.00 o 
  10  -4   5        5.65        5.38     11.53 o 
 -12  -3   5       13.65       16.92     13.84 o 
 -11  -3   5        0.45        0.28      5.34 o 
 -10  -3   5      127.90      115.19     16.53 o 
  -9  -3   5      119.15      124.13     15.48 o 
  -8  -3   5       94.92      106.69      8.38 o 
  -7  -3   5       21.01       21.79      3.73 o 
  -6  -3   5       71.34       84.19      3.02 o 
  -5  -3   5      569.79      585.46     10.59 o 
  -4  -3   5      171.03      193.75      4.46 o 
  -3  -3   5     1840.62     1738.34     21.82 o 
  -2  -3   5     2684.65     2570.99     31.04 o 
  -1  -3   5      222.87      213.75      4.51 o 
   0  -3   5        0.57       -0.25      0.98 o 
   1  -3   5     1488.29     1464.50     22.42 o 
   2  -3   5     1554.02     1540.13     26.39 o 
   3  -3   5       49.33       44.10      3.60 o 
   4  -3   5      176.18      195.59      7.52 o 
   5  -3   5      239.82      205.21     13.75 o 
   6  -3   5      605.42      575.30     17.56 o 
   7  -3   5       63.06       78.54      8.10 o 
   8  -3   5       14.65       12.30      5.34 o 
   9  -3   5       53.20       52.29     13.84 o 
  10  -3   5      189.54      216.83     23.84 o 
 -12  -2   5       35.61       54.59     15.38 o 
 -11  -2   5       14.76       12.51      5.48 o 
 -10  -2   5        0.00       -3.22      5.29 o 
  -9  -2   5        1.89        3.08      3.66 o 
  -8  -2   5       19.34       24.64      4.99 o 
  -7  -2   5      129.03      123.90      4.98 o 
  -6  -2   5      664.68      632.99     11.74 o 
  -5  -2   5        3.01       -0.33      1.24 o 
  -4  -2   5      770.66      763.47     14.53 o 
  -3  -2   5       71.89       64.14      2.13 o 
  -2  -2   5      178.99      182.23      3.86 o 
  -1  -2   5       12.31        3.39      1.24 o 
   0  -2   5     8825.35     9225.80    110.81 o 
   1  -2   5       42.93       52.85      2.24 o 
   2  -2   5      468.70      471.93      8.68 o 
   3  -2   5       39.92       44.50      3.55 o 
   4  -2   5      118.94      129.31      8.09 o 
   5  -2   5      185.98      178.99     16.35 o 
   6  -2   5       10.37        8.86      4.07 o 
   7  -2   5       17.00       24.91      6.26 o 
   8  -2   5        7.43        9.86      6.15 o 
   9  -2   5        0.01        3.84     10.76 o 
  10  -2   5        1.41       -1.54     12.30 o 
 -12  -1   5        0.10      -10.76      9.23 o 
 -11  -1   5       53.96       41.62      6.85 o 
 -10  -1   5        8.02       12.77      4.77 o 
  -9  -1   5     1337.80     1283.83     28.70 o 
  -8  -1   5       54.93       50.37      4.83 o 
  -7  -1   5      314.68      346.29      9.67 o 
  -6  -1   5      503.30      530.42      8.74 o 
  -5  -1   5      133.61      192.28      5.65 o 
  -4  -1   5      565.58      616.75     10.42 o 
  -3  -1   5      409.71      360.26      5.56 o 
  -2  -1   5     1100.14     1049.98     14.49 o 
  -1  -1   5      139.82      158.35      3.66 o 
   0  -1   5      158.63      132.32      4.18 o 
   1  -1   5        0.58        3.79      1.39 o 
   2  -1   5      180.30      196.01      4.42 o 
   3  -1   5      452.33      418.86      7.56 o 
   4  -1   5       18.08       21.77      2.84 o 
   5  -1   5      659.76      673.87     13.64 o 
   6  -1   5       81.75       64.69      5.81 o 
   7  -1   5      157.91      137.43     11.92 o 
   8  -1   5      367.57      377.77     20.76 o 
   9  -1   5      167.69      167.28     25.76 o 
  10  -1   5      138.30      170.70     21.53 o 
 -12   0   5       81.07       78.43     14.61 o 
 -11   0   5      208.71      216.76     11.65 o 
 -10   0   5       32.56       41.97      7.87 o 
  -9   0   5       32.51       34.58      4.46 o 
  -8   0   5      135.21      140.59      6.79 o 
  -7   0   5      628.37      604.32     11.80 o 
  -6   0   5      358.82      333.98      7.13 o 
  -5   0   5     1024.96     1140.77     18.53 o 
  -4   0   5     2273.92     2394.09     34.38 o 
  -3   0   5     1398.47     1535.92     25.03 o 
  -2   0   5      275.68      312.64      4.91 o 
  -1   0   5     1837.90     1843.45     22.12 o 
   0   0   5      106.74      108.86      3.32 o 
   1   0   5     1466.30     1427.00     18.13 o 
   2   0   5      647.58      647.01      9.62 o 
   3   0   5      998.26     1042.86     14.24 o 
   4   0   5     1606.43     1633.64     19.79 o 
   5   0   5       12.81       10.96      2.81 o 
   6   0   5        0.48        3.12      3.06 o 
   7   0   5       39.63       43.92      7.38 o 
   8   0   5       64.22       48.60      8.84 o 
   9   0   5        0.20       -2.24      5.69 o 
  10   0   5        0.13        7.69     13.07 o 
 -12   1   5        0.30        8.46      9.23 o 
 -11   1   5       15.18       13.84      5.77 o 
 -10   1   5       46.26       40.82      5.69 o 
  -9   1   5        5.73        1.65      5.54 o 
  -8   1   5       96.84      102.32      7.22 o 
  -7   1   5       16.11       21.01      3.65 o 
  -6   1   5       93.76      101.10      5.63 o 
  -5   1   5     2564.00     2806.10     89.79 o 
  -4   1   5     1231.54     1246.02     49.57 o 
  -3   1   5     1336.34     1354.37     22.38 o 
  -2   1   5       48.78       43.90      2.07 o 
  -1   1   5     1293.13     1295.93     15.15 o 
   0   1   5      314.79      341.68      5.93 o 
   1   1   5      443.86      399.05      6.69 o 
   2   1   5      103.75       83.85      3.14 o 
   3   1   5       25.85       19.52      2.10 o 
   4   1   5     1125.14     1121.86     16.73 o 
   5   1   5       56.44       47.11      3.39 o 
   6   1   5     1645.65     1652.52     33.76 o 
   7   1   5      272.61      275.53     15.11 o 
   8   1   5       83.21       66.23      9.23 o 
   9   1   5        2.51       -9.14      6.09 o 
  10   1   5       15.69       42.29     15.38 o 
 -12   2   5        1.81       -7.09      5.38 o 
 -11   2   5        3.17       -3.84      7.69 o 
 -10   2   5        0.65        9.23      7.69 o 
  -9   2   5        3.25        5.38      6.15 o 
  -8   2   5      606.06      618.00     21.58 o 
  -7   2   5       55.90       60.82      4.70 o 
  -6   2   5        9.42       12.89      2.95 o 
  -5   2   5      127.21      144.10      6.05 o 
  -4   2   5     3563.92     3737.65    110.00 o 
  -3   2   5       80.75       74.24      5.90 o 
  -2   2   5      741.05      790.18     12.67 o 
  -1   2   5        1.43        3.55      0.65 o 
   0   2   5      707.89      737.39      9.39 o 
   1   2   5       64.55      103.63      3.15 o 
   2   2   5      889.11      923.96     12.56 o 
   3   2   5        0.78        0.04      1.53 o 
   4   2   5      242.19      228.78      6.90 o 
   5   2   5      264.59      280.44      7.39 o 
   6   2   5       77.32       70.88      4.52 o 
   7   2   5       26.35       18.55      7.27 o 
   8   2   5      113.90      119.94     11.81 o 
   9   2   5        1.91       -1.86      6.82 o 
  10   2   5       30.31       33.83     15.38 o 
 -12   3   5        4.62       -0.77      8.46 o 
 -11   3   5       10.06        6.92      7.69 o 
 -10   3   5      583.69      578.22     26.91 o 
  -9   3   5      322.01      286.81     16.15 o 
  -8   3   5      310.98      298.66      9.73 o 
  -7   3   5      191.79      181.24      6.60 o 
  -6   3   5     2301.63     2280.60     98.42 o 
  -5   3   5      312.59      323.45     10.27 o 
  -4   3   5     1633.41     1751.92     42.69 o 
  -3   3   5      682.73      681.76     17.10 o 
  -2   3   5      942.48      925.39     23.73 o 
  -1   3   5       40.37       32.00      2.25 o 
   0   3   5        5.01        4.15      0.88 o 
   1   3   5      299.33      325.74      5.88 o 
   2   3   5      297.40      309.29      6.01 o 
   3   3   5      380.53      354.06      7.06 o 
   4   3   5      244.78      285.18      6.54 o 
   5   3   5      539.04      497.24     10.59 o 
   6   3   5      201.66      207.07      7.49 o 
   7   3   5       16.06       18.49      3.31 o 
   8   3   5        2.56       -4.05      4.08 o 
   9   3   5      145.58      175.63     24.99 o 
 -12   4   5       84.45      100.73     12.30 o 
 -11   4   5      134.63      133.79     12.30 o 
 -10   4   5      149.79      146.86     11.53 o 
  -9   4   5       15.99       24.61     11.53 o 
  -8   4   5        1.47       10.76      9.23 o 
  -7   4   5      156.38      184.54     19.99 o 
  -6   4   5       34.80       33.06     10.00 o 
  -5   4   5      123.16      128.55      8.46 o 
  -4   4   5       23.56       25.62      3.24 o 
  -3   4   5     1156.33     1170.46     43.64 o 
  -2   4   5      212.13      221.13      5.14 o 
  -1   4   5      126.39      100.96      4.25 o 
   0   4   5      107.63      121.20      2.91 o 
   1   4   5      114.92       91.10      4.31 o 
   2   4   5        9.72       11.74      1.90 o 
   3   4   5        5.85        4.52      1.92 o 
   4   4   5      715.98      707.37     11.82 o 
   5   4   5      155.57      146.40      6.48 o 
   6   4   5      122.79      124.02      6.20 o 
   7   4   5       22.12       23.47      5.35 o 
   8   4   5       83.75       92.43     19.07 o 
   9   4   5       42.55       59.58      9.23 o 
  -9   5   5        5.62        6.92     10.00 o 
  -8   5   5        8.81       11.53      9.23 o 
  -7   5   5      544.74      491.34     33.83 o 
  -6   5   5      891.20      862.72     48.44 o 
  -5   5   5       17.13       19.77      2.96 o 
  -4   5   5       50.41       45.15      4.27 o 
  -3   5   5      110.44      115.24      5.61 o 
  -2   5   5     1070.56     1089.21     16.67 o 
  -1   5   5      217.33      210.33      5.58 o 
   0   5   5        9.59        6.04      2.49 o 
   1   5   5        6.17        2.14      1.50 o 
   2   5   5      633.96      591.02     10.61 o 
   3   5   5      173.58      176.11      5.20 o 
   4   5   5       21.38       22.34      2.58 o 
   5   5   5      267.96      264.91      9.59 o 
   6   5   5      311.31      271.54     17.76 o 
   7   5   5      129.76      152.84      8.98 o 
   8   5   5        1.82        7.84      4.61 o 
  -9   6   5       18.23       22.30     12.30 o 
  -8   6   5      464.46      437.51     33.83 o 
  -7   6   5      193.52      199.92     23.07 o 
  -6   6   5      370.21      328.33     27.68 o 
  -5   6   5       40.87       49.24      7.06 o 
  -4   6   5      208.48      240.13     11.37 o 
  -3   6   5      266.56      269.22      6.63 o 
  -2   6   5      506.02      478.16     10.74 o 
  -1   6   5      237.60      239.51      7.37 o 
   0   6   5      556.86      500.41     12.13 o 
   1   6   5        1.91        2.04      1.91 o 
   2   6   5      428.50      391.26      9.06 o 
   3   6   5      113.47      102.36      4.95 o 
   4   6   5      172.29      174.52      7.26 o 
   5   6   5      156.46      160.27      9.15 o 
   6   6   5       21.76       21.22      3.91 o 
   7   6   5       52.89       62.47     12.99 o 
   8   6   5       31.46       26.75      5.29 o 
  -9   7   5      154.83      182.23     24.61 o 
  -8   7   5       71.68       59.98     16.15 o 
  -7   7   5        5.40       -2.31      8.46 o 
  -6   7   5      202.59      194.69     18.84 o 
  -5   7   5       14.55       17.17      4.81 o 
  -4   7   5      842.18      842.91     23.36 o 
  -3   7   5      122.22      114.84      6.66 o 
  -2   7   5       57.64       46.78      3.60 o 
  -1   7   5       92.78       87.43      6.06 o 
   0   7   5      359.32      348.38     12.16 o 
   1   7   5      119.03      123.50      6.89 o 
   2   7   5     1255.33     1182.58     21.13 o 
   3   7   5        8.57        5.26      2.72 o 
   4   7   5        4.34        5.33      4.20 o 
   5   7   5        0.85        6.09      4.88 o 
   6   7   5       61.19       54.26      8.44 o 
   7   7   5       38.00       25.80      6.52 o 
  -9   8   5        0.11       12.30     12.30 o 
  -8   8   5        2.22        3.84     10.76 o 
  -7   8   5       50.47       57.75      5.71 o 
  -6   8   5       98.23       87.92      6.84 o 
  -5   8   5       37.60       35.11      9.55 o 
  -4   8   5        4.88       13.10      5.12 o 
  -3   8   5        5.65       -0.10      2.87 o 
  -2   8   5       95.79       96.63      5.71 o 
  -1   8   5      801.07      813.16     23.86 o 
   0   8   5      692.99      635.19     17.60 o 
   1   8   5       22.48       23.38      4.02 o 
   2   8   5        7.47        6.41      3.66 o 
   3   8   5       55.74       52.36      4.64 o 
   4   8   5      233.53      214.97     10.75 o 
   5   8   5       60.83       66.93      7.87 o 
   6   8   5       10.65        5.77      5.44 o 
  -9   9   5       10.06       10.00     13.84 o 
  -8   9   5        0.05       -1.48      7.76 o 
  -7   9   5       45.39       29.91      6.69 o 
  -6   9   5      134.35      127.51      8.62 o 
  -5   9   5       70.93       79.93      9.43 o 
  -4   9   5       38.57       29.67      4.68 o 
  -3   9   5       82.45       81.07      6.18 o 
  -2   9   5       21.91       26.46      4.71 o 
  -1   9   5       62.14       72.64      6.26 o 
   0   9   5        8.35       10.37      4.77 o 
   1   9   5        0.63        5.12      4.77 o 
   2   9   5       14.25       11.30      3.99 o 
   3   9   5      117.76      123.72      6.68 o 
   4   9   5       53.24       53.91      7.38 o 
   5   9   5        0.55       -4.02      5.00 o 
  -8  10   5        4.06        8.46     14.61 o 
  -7  10   5      197.59      206.08     18.45 o 
  -6  10   5       15.93       12.62      5.75 o 
  -5  10   5        3.19       -4.26      4.86 o 
  -4  10   5        5.22        4.22      3.66 o 
  -3  10   5       10.14        3.79      4.07 o 
  -2  10   5       28.50       25.43      8.21 o 
  -1  10   5       56.56       74.49      6.74 o 
   0  10   5       15.83       20.30      5.93 o 
   1  10   5       52.30       54.95      9.88 o 
   2  10   5       24.00       19.42      6.12 o 
   3  10   5        9.02        5.09      5.48 o 
   4  10   5        0.77        8.27      5.24 o 
  -6  11   5       25.10       20.25      7.57 o 
  -5  11   5        9.77        8.97     12.30 o 
  -4  11   5      120.93      131.16     12.56 o 
  -3  11   5        1.01        8.43      7.32 o 
  -2  11   5       15.21       21.05      8.25 o 
  -1  11   5        0.05        4.91      7.76 o 
   0  11   5        7.23        0.92      7.94 o 
   1  11   5        0.25        0.82      7.94 o 
   2  11   5       34.38       38.00     24.22 o 
   3  11   5        5.90       16.92     10.76 o 
  -3  12   5        5.31       10.00     10.76 o 
  -2  12   5       24.87       29.80     10.36 o 
  -1  12   5        7.53        0.37      8.67 o 
  -4 -12   6        0.05        5.31      8.31 o 
  -3 -12   6        4.45       -2.32      4.99 o 
  -2 -12   6        5.95        4.57     13.07 o 
  -1 -12   6      148.22      149.94     14.77 o 
   0 -12   6       18.07       13.34      9.20 o 
   1 -12   6       17.39       18.36      9.05 o 
   2 -12   6       11.64        0.00     11.53 o 
  -6 -11   6       24.08       21.91      7.61 o 
  -5 -11   6       34.19       40.28     11.35 o 
  -4 -11   6       52.94       76.51      7.88 o 
  -3 -11   6      188.29      198.55     17.86 o 
  -2 -11   6       76.98       89.91     15.94 o 
  -1 -11   6        2.93        6.26      6.01 o 
   0 -11   6        1.18        6.60      5.46 o 
   1 -11   6       45.57       42.48      7.66 o 
   2 -11   6      133.79      156.38     14.99 o 
   3 -11   6        2.50       -3.19      7.38 o 
   4 -11   6        0.69       -8.45      5.63 o 
  -8 -10   6       60.26       65.55     10.29 o 
  -7 -10   6        0.00       -1.61      5.36 o 
  -6 -10   6        0.91        7.20      5.91 o 
  -5 -10   6      130.29      144.92      9.43 o 
  -4 -10   6      314.62      299.56     10.75 o 
  -3 -10   6       44.03       36.62      4.40 o 
  -2 -10   6      206.38      203.47      9.38 o 
  -1 -10   6        7.06        8.16      5.48 o 
   0 -10   6       17.65       22.80      5.99 o 
   1 -10   6        8.43       10.63      5.38 o 
   2 -10   6        1.83       -0.22      4.86 o 
   3 -10   6       93.66       82.91      8.59 o 
   4 -10   6      120.01      137.49     10.27 o 
   5 -10   6        1.65       -7.93      6.82 o 
   6 -10   6       13.77        2.38     14.99 o 
  -9  -9   6        5.27        0.94      6.23 o 
  -8  -9   6        0.94        0.00      6.23 o 
  -7  -9   6       10.19       11.47      6.46 o 
  -6  -9   6      100.25      109.32      9.51 o 
  -5  -9   6        1.62       -1.67      4.10 o 
  -4  -9   6      140.58      141.72      6.78 o 
  -3  -9   6       23.63       25.28      3.80 o 
  -2  -9   6        5.21        3.86      2.84 o 
  -1  -9   6        0.75        2.31      3.27 o 
   0  -9   6      185.53      198.10     11.08 o 
   1  -9   6       73.89       81.77     10.27 o 
   2  -9   6        0.01       -0.08      4.13 o 
   3  -9   6       15.41       19.27      5.99 o 
   4  -9   6       65.41       71.80      7.74 o 
   5  -9   6      282.49      272.14     16.61 o 
   6  -9   6       23.14       21.86      8.67 o 
   7  -9   6       64.98       73.61     11.07 o 
  -9  -8   6        7.20        8.81      5.91 o 
  -8  -8   6        8.59        4.39      5.69 o 
  -7  -8   6       54.67       36.68      6.55 o 
  -6  -8   6       34.73       35.17      5.46 o 
  -5  -8   6      225.84      248.84     13.12 o 
  -4  -8   6        2.24       -3.09      2.54 o 
  -3  -8   6      271.96      247.26      8.11 o 
  -2  -8   6      112.26       87.84      5.65 o 
  -1  -8   6      426.59      395.13     11.38 o 
   0  -8   6      468.41      476.15     12.94 o 
   1  -8   6        0.41       -5.89      3.98 o 
   2  -8   6      385.24      358.16     14.11 o 
   3  -8   6      143.42      136.98      7.78 o 
   4  -8   6      196.98      203.25     10.59 o 
   5  -8   6        0.84        1.45      4.43 o 
   6  -8   6      132.93      137.36     14.43 o 
   7  -8   6       15.75       11.17      8.10 o 
 -10  -7   6       72.25       65.14     11.92 o 
  -9  -7   6       13.72       12.21      4.25 o 
  -8  -7   6       18.25       12.62      3.95 o 
  -7  -7   6        0.17       -1.88      3.16 o 
  -6  -7   6      777.39      797.95     26.27 o 
  -5  -7   6      137.59      125.17      8.33 o 
  -4  -7   6        0.02       -0.89      2.11 o 
  -3  -7   6     1198.47     1115.84     20.17 o 
  -2  -7   6      136.81      122.62      6.59 o 
  -1  -7   6      447.26      489.17     10.85 o 
   0  -7   6      170.94      174.42      7.05 o 
   1  -7   6      419.20      391.07     12.23 o 
   2  -7   6      411.21      403.13     12.45 o 
   3  -7   6        3.08       -4.54      3.64 o 
   4  -7   6      119.40      118.14     10.21 o 
   5  -7   6      134.40      133.25      8.82 o 
   6  -7   6        7.43        1.08      4.97 o 
   7  -7   6       20.57        4.39      7.69 o 
   8  -7   6       89.54       98.42     15.38 o 
 -11  -6   6        6.13        6.15     13.07 o 
 -10  -6   6       21.03       31.35      8.10 o 
  -9  -6   6       60.96       60.80      6.49 o 
  -8  -6   6     1101.55     1095.77     22.67 o 
  -7  -6   6        1.27        0.27      2.87 o 
  -6  -6   6       62.50       66.23      4.56 o 
  -5  -6   6       45.15       46.65      4.43 o 
  -4  -6   6      882.30      877.87     13.54 o 
  -3  -6   6        3.51        1.83      1.95 o 
  -2  -6   6      410.92      423.71      8.35 o 
  -1  -6   6       35.63       36.85      3.85 o 
   0  -6   6       13.97       28.53      3.62 o 
   1  -6   6        0.07       -0.20      2.35 o 
   2  -6   6        7.37       -0.59      4.39 o 
   3  -6   6       55.22       73.72      7.23 o 
   4  -6   6      167.51      175.21      9.60 o 
   5  -6   6        1.93       -1.26      4.03 o 
   6  -6   6       21.67       14.31      6.05 o 
   7  -6   6      199.55      234.92     13.86 o 
   8  -6   6       86.51       89.19     15.38 o 
 -11  -5   6        0.64        3.08     11.53 o 
 -10  -5   6      256.20      295.64     16.97 o 
  -9  -5   6       29.84       32.73      6.48 o 
  -8  -5   6       65.91       55.76      5.76 o 
  -7  -5   6        1.89       -0.64      2.52 o 
  -6  -5   6       15.43       13.15      2.71 o 
  -5  -5   6       25.97       17.10      2.40 o 
  -4  -5   6       79.40       83.23      4.33 o 
  -3  -5   6      322.22      328.07      6.74 o 
  -2  -5   6      134.25      156.21      4.63 o 
  -1  -5   6       99.07       98.45      4.36 o 
   0  -5   6       33.07       33.95      3.35 o 
   1  -5   6      798.31      807.72     13.52 o 
   2  -5   6      524.09      509.94     13.50 o 
   3  -5   6       52.10       48.61      7.47 o 
   4  -5   6        7.71       10.72      4.18 o 
   5  -5   6      126.05      122.52      8.16 o 
   6  -5   6      306.72      321.02     21.48 o 
   7  -5   6       81.72       76.97     16.92 o 
   8  -5   6       16.13       25.37     11.53 o 
   9  -5   6        0.65      -14.99     10.00 o 
 -12  -4   6       55.22       63.05     16.92 o 
 -11  -4   6      179.43      226.06     23.84 o 
 -10  -4   6        5.56       -0.66      4.86 o 
  -9  -4   6      194.50      221.32     17.37 o 
  -8  -4   6      177.79      174.13      8.77 o 
  -7  -4   6       90.88       81.93      5.22 o 
  -6  -4   6      316.08      297.09      7.49 o 
  -5  -4   6      227.88      233.52      5.47 o 
  -4  -4   6       22.37       28.51      2.45 o 
  -3  -4   6      281.99      306.97      6.58 o 
  -2  -4   6      307.72      332.43      6.36 o 
  -1  -4   6      533.41      556.03      8.40 o 
   0  -4   6    15886.78    15814.24    177.83 o 
   1  -4   6      453.98      506.47      8.61 o 
   2  -4   6      255.56      271.39      8.19 o 
   3  -4   6      385.58      351.04     10.72 o 
   4  -4   6     1346.52     1260.40     31.03 o 
   5  -4   6      327.49      302.46     12.14 o 
   6  -4   6       48.06       52.84      9.55 o 
   7  -4   6        3.28        7.73      5.24 o 
   8  -4   6        0.20       -7.68      5.12 o 
   9  -4   6        8.89       15.38     12.30 o 
 -12  -3   6       30.75       44.60     16.15 o 
 -11  -3   6      128.20      118.39     11.45 o 
 -10  -3   6      406.83      427.50     22.65 o 
  -9  -3   6        8.50       20.12      5.34 o 
  -8  -3   6        9.74       14.56      3.84 o 
  -7  -3   6      291.87      286.84      7.49 o 
  -6  -3   6      450.16      446.53     10.51 o 
  -5  -3   6       35.56       49.36      3.11 o 
  -4  -3   6      136.33      156.78      3.87 o 
  -3  -3   6       49.66       55.71      2.50 o 
  -2  -3   6      724.85      724.10     11.35 o 
  -1  -3   6      358.35      415.73      7.16 o 
   0  -3   6       21.85       23.29      1.92 o 
   1  -3   6     1113.54     1208.64     19.36 o 
   2  -3   6      759.64      704.32     12.08 o 
   3  -3   6      423.83      418.61     10.64 o 
   4  -3   6      869.85      802.83     18.64 o 
   5  -3   6       62.66       63.69      6.23 o 
   6  -3   6        3.62       11.06      8.81 o 
   7  -3   6        1.94       -0.65      8.07 o 
   8  -3   6        1.00       -1.54      5.34 o 
   9  -3   6       19.73       20.76     13.07 o 
 -12  -2   6       55.37       73.05     16.15 o 
 -11  -2   6      284.85      294.16     14.73 o 
 -10  -2   6       99.62       84.90     18.41 o 
  -9  -2   6       43.86       43.37      6.35 o 
  -8  -2   6      860.20      874.04     34.63 o 
  -7  -2   6      611.55      610.07     14.28 o 
  -6  -2   6      420.67      392.73      8.25 o 
  -5  -2   6        3.49        6.56      1.71 o 
  -4  -2   6      297.48      295.60      8.39 o 
  -3  -2   6      249.93      214.28      4.47 o 
  -2  -2   6       26.67       28.04      2.01 o 
  -1  -2   6      152.29      155.10      4.22 o 
   0  -2   6     7341.67     7642.65     91.86 o 
   1  -2   6      432.74      419.79      7.38 o 
   2  -2   6       46.54       44.92      2.56 o 
   3  -2   6      855.07      805.07     15.47 o 
   4  -2   6      432.88      400.11     11.93 o 
   5  -2   6       27.99       20.72      4.99 o 
   6  -2   6        2.51        6.15      4.48 o 
   7  -2   6       14.79       13.84      5.93 o 
   8  -2   6      312.35      327.97     17.66 o 
   9  -2   6        4.89      -14.99     10.00 o 
 -12  -1   6       13.66        9.23     10.76 o 
 -11  -1   6        1.56       -0.83      4.73 o 
 -10  -1   6        9.04        8.43      4.82 o 
  -9  -1   6      544.03      544.58     18.27 o 
  -8  -1   6      181.46      189.98      8.43 o 
  -7  -1   6       19.15        7.20      2.78 o 
  -6  -1   6      123.01      114.67      3.93 o 
  -5  -1   6      358.67      391.01      9.57 o 
  -4  -1   6     1042.38      990.84     20.98 o 
  -3  -1   6     1093.09      994.14     16.02 o 
  -2  -1   6     3458.30     3363.11     39.31 o 
  -1  -1   6      324.64      371.35      6.86 o 
   0  -1   6      156.87      166.20      4.63 o 
   1  -1   6      755.45      778.94     11.72 o 
   2  -1   6     1276.30     1268.08     17.57 o 
   3  -1   6      329.57      324.34      7.10 o 
   4  -1   6       22.72       13.18      2.77 o 
   5  -1   6       35.91       31.82      4.41 o 
   6  -1   6      423.97      415.02     18.46 o 
   7  -1   6       51.11       64.73      8.86 o 
   8  -1   6        6.59        1.87      8.46 o 
   9  -1   6        0.26       -8.46     10.76 o 
 -12   0   6        0.29        5.38     10.76 o 
 -11   0   6       15.25       16.72      6.26 o 
 -10   0   6       32.61       14.15      5.12 o 
  -9   0   6       51.71       40.69      5.34 o 
  -8   0   6      213.65      212.49      7.84 o 
  -7   0   6      503.75      451.96     11.19 o 
  -6   0   6      456.33      469.49      9.69 o 
  -5   0   6      183.09      163.47      4.12 o 
  -4   0   6      544.17      533.17     10.51 o 
  -3   0   6      353.06      334.45     11.31 o 
  -2   0   6       88.15       76.51      3.03 o 
  -1   0   6      403.04      424.37      6.80 o 
   0   0   6     3229.56     3027.28     38.05 o 
   1   0   6      673.92      587.31      9.13 o 
   2   0   6      583.97      524.94      8.56 o 
   3   0   6      429.38      424.53      7.65 o 
   4   0   6       31.75       26.57      2.85 o 
   5   0   6      121.64      113.87      6.49 o 
   6   0   6      388.24      410.95     14.93 o 
   7   0   6        2.69        6.39      8.07 o 
   8   0   6        9.93        0.83      6.26 o 
   9   0   6        0.10       -2.31     11.53 o 
 -12   1   6       10.86        6.92      9.23 o 
 -11   1   6        0.51       -3.25      5.38 o 
 -10   1   6      103.38      106.13     15.76 o 
  -9   1   6       13.46       23.84      8.46 o 
  -8   1   6      704.54      704.04     20.13 o 
  -7   1   6        3.95        6.42      4.65 o 
  -6   1   6      290.33      281.78      7.27 o 
  -5   1   6     2003.83     2074.18     47.04 o 
  -4   1   6      516.74      508.71     11.15 o 
  -3   1   6      213.01      240.53      5.20 o 
  -2   1   6      646.43      622.58      9.92 o 
  -1   1   6      313.30      271.88      4.99 o 
   0   1   6      211.78      224.84      5.27 o 
   1   1   6     1032.79      985.21     13.69 o 
   2   1   6        0.11       -0.36      1.43 o 
   3   1   6       55.74       47.69      2.85 o 
   4   1   6      199.90      217.10      5.87 o 
   5   1   6       61.89       58.34      3.76 o 
   6   1   6      336.91      293.84     12.54 o 
   7   1   6       17.14       19.37      5.31 o 
   8   1   6        0.05        0.77      6.26 o 
   9   1   6       71.21       85.35     17.69 o 
 -12   2   6      221.12      259.12     19.99 o 
 -11   2   6      285.70      325.25     20.76 o 
 -10   2   6        1.80       -4.61      6.92 o 
  -9   2   6        7.34        6.92      6.92 o 
  -8   2   6        1.43        4.61      7.69 o 
  -7   2   6        0.52       -2.07      3.48 o 
  -6   2   6       23.53       14.98      5.35 o 
  -5   2   6      414.28      461.07     14.25 o 
  -4   2   6      150.96      176.96      7.19 o 
  -3   2   6     2552.75     2760.86     39.86 o 
  -2   2   6      722.05      837.23     19.14 o 
  -1   2   6      309.20      311.55      4.99 o 
   0   2   6        1.15        3.20      1.21 o 
   1   2   6        3.33        6.57      1.53 o 
   2   2   6      179.93      197.17      4.87 o 
   3   2   6     1743.25     1723.86     22.80 o 
   4   2   6      863.01      834.32     13.89 o 
   5   2   6      420.42      411.10      9.47 o 
   6   2   6       20.66       18.93      3.70 o 
   7   2   6       61.33       71.20      7.47 o 
   8   2   6      346.42      366.50     20.10 o 
   9   2   6       25.82       22.30     15.38 o 
 -12   3   6      227.59      246.82     18.45 o 
 -11   3   6       75.73       76.89     10.76 o 
 -10   3   6      137.46      113.80     11.53 o 
  -9   3   6      144.05      159.17     12.30 o 
  -8   3   6      615.15      591.53     20.72 o 
  -7   3   6      626.56      660.47     21.03 o 
  -6   3   6      247.41      294.68     15.90 o 
  -5   3   6      135.99      145.05      6.90 o 
  -4   3   6        1.64       -1.46      2.31 o 
  -3   3   6       14.57       22.87      2.63 o 
  -2   3   6      356.44      365.12      7.57 o 
  -1   3   6       62.68       79.07      3.40 o 
   0   3   6        0.32        0.28      1.21 o 
   1   3   6       95.40       92.69      3.32 o 
   2   3   6      176.03      183.11      5.02 o 
   3   3   6      462.47      467.25      8.73 o 
   4   3   6      158.25      139.27      5.14 o 
   5   3   6        0.03        1.59      2.52 o 
   6   3   6      130.55      156.82      8.61 o 
   7   3   6      139.30      124.47     13.79 o 
   8   3   6        0.08        2.11      4.43 o 
   9   3   6       29.78       75.35     18.45 o 
 -12   4   6      136.83      155.32     13.84 o 
 -11   4   6       19.42       31.53      7.69 o 
 -10   4   6       66.95       85.35      9.23 o 
  -9   4   6        0.00       -0.32      4.65 o 
  -8   4   6      309.50      321.28     13.44 o 
  -7   4   6       43.78       49.75      5.57 o 
  -6   4   6       47.98       55.89      6.47 o 
  -5   4   6        1.43        1.89      2.90 o 
  -4   4   6     1077.49     1146.46     26.46 o 
  -3   4   6     1789.95     1848.25     28.16 o 
  -2   4   6        8.98        0.89      1.45 o 
  -1   4   6      126.46      130.25      4.41 o 
   0   4   6      237.90      231.85      4.97 o 
   1   4   6      152.82      135.62      4.99 o 
   2   4   6        0.63        1.57      1.74 o 
   3   4   6       76.42       70.89      3.68 o 
   4   4   6       73.01       83.27      5.49 o 
   5   4   6        0.09        2.73      2.55 o 
   6   4   6       60.03       66.82      5.22 o 
   7   4   6        2.40        5.19      4.30 o 
   8   4   6        1.58       -5.38      6.15 o 
  -9   5   6      197.93      216.07     25.37 o 
  -8   5   6       23.04       13.84     10.76 o 
  -7   5   6      528.54      540.55     36.91 o 
  -6   5   6      338.69      353.02     10.52 o 
  -5   5   6     1002.54     1006.46     30.98 o 
  -4   5   6       90.35       89.46      7.49 o 
  -3   5   6      772.04      736.43     15.82 o 
  -2   5   6       79.72       90.11      4.74 o 
  -1   5   6       21.88       26.49      3.21 o 
   0   5   6       15.36       21.29      3.17 o 
   1   5   6        2.05        1.43      1.84 o 
   2   5   6      448.59      458.67     10.52 o 
   3   5   6       42.89       46.61      3.33 o 
   4   5   6       48.46       37.31      5.04 o 
   5   5   6       51.09       37.39      5.10 o 
   6   5   6       30.49       41.46      5.56 o 
   7   5   6       49.77       49.79      9.56 o 
   8   5   6       29.82       13.03      5.69 o 
  -9   6   6        2.77        7.69     10.76 o 
  -8   6   6      202.18      176.08     23.07 o 
  -7   6   6       31.72       33.06     12.30 o 
  -6   6   6      222.03      196.07      9.75 o 
  -5   6   6       15.30       17.89      5.38 o 
  -4   6   6      506.45      501.06     23.07 o 
  -3   6   6       30.05       38.82      3.90 o 
  -2   6   6      428.03      393.01     11.76 o 
  -1   6   6      146.87      154.16      7.32 o 
   0   6   6      202.74      229.91     12.76 o 
   1   6   6      955.13      880.31     16.34 o 
   2   6   6       55.70       62.41      5.48 o 
   3   6   6        2.84        6.82      2.94 o 
   4   6   6      283.73      268.69     10.72 o 
   5   6   6       30.53       37.70      5.48 o 
   6   6   6      116.65      131.57      7.49 o 
   7   6   6        1.29        3.90      4.36 o 
  -9   7   6       14.94        3.84     11.53 o 
  -8   7   6       36.48       43.83     15.38 o 
  -7   7   6       23.64       20.33     10.38 o 
  -6   7   6        3.01        3.61      4.24 o 
  -5   7   6      231.72      211.43     14.99 o 
  -4   7   6      124.57      100.78      7.78 o 
  -3   7   6      439.24      413.19     10.35 o 
  -2   7   6      853.02      832.80     20.11 o 
  -1   7   6       39.02       53.28      8.32 o 
   0   7   6        6.46        3.87      3.64 o 
   1   7   6        0.93        1.83      3.24 o 
   2   7   6       17.65       17.78      3.74 o 
   3   7   6      455.90      463.44     11.57 o 
   4   7   6       24.24       34.40      6.11 o 
   5   7   6        0.54        2.15      7.94 o 
   6   7   6        0.05       -3.84      4.35 o 
   7   7   6       14.31       19.22      6.52 o 
  -9   8   6       46.51       39.98     17.69 o 
  -8   8   6        0.82       -7.69     10.76 o 
  -7   8   6      208.60      208.91     11.24 o 
  -6   8   6       39.84       29.56      5.45 o 
  -5   8   6       20.06       12.17      7.46 o 
  -4   8   6      101.61      101.60      7.58 o 
  -3   8   6      189.93      208.17      8.88 o 
  -2   8   6      582.57      559.10     15.66 o 
  -1   8   6        4.90        4.67      3.77 o 
   0   8   6       55.68       53.29      6.88 o 
   1   8   6      134.23      128.94      7.26 o 
   2   8   6        3.82        6.56      3.82 o 
   3   8   6       36.66       39.27      4.87 o 
   4   8   6       38.28       39.31     10.76 o 
   5   8   6        0.42       -3.08      4.89 o 
   6   8   6        8.39       15.48      6.54 o 
  -9   9   6      161.14      133.79     25.37 o 
  -8   9   6      115.32      106.11     23.84 o 
  -7   9   6        0.67       -8.52      5.68 o 
  -6   9   6       58.07       68.82      8.43 o 
  -5   9   6        2.70        7.84      5.26 o 
  -4   9   6      507.52      486.26     14.29 o 
  -3   9   6       16.00        9.60      3.93 o 
  -2   9   6       10.94        8.87      4.06 o 
  -1   9   6        1.76        3.42      3.86 o 
   0   9   6        8.41       11.41      4.59 o 
   1   9   6       13.54        7.53      4.91 o 
   2   9   6       13.54       16.63      4.99 o 
   3   9   6        1.51       -2.69      4.55 o 
   4   9   6        3.53        6.39      4.97 o 
   5   9   6       22.90       25.53      6.65 o 
  -7  10   6       15.80       17.38      9.23 o 
  -6  10   6       51.50       65.76      8.94 o 
  -5  10   6       20.93       13.35      4.58 o 
  -4  10   6       94.82      100.30      6.29 o 
  -3  10   6        0.35       -1.79      4.12 o 
  -2  10   6        9.32        8.88      4.68 o 
  -1  10   6        0.15        0.02      4.77 o 
   0  10   6       63.25       71.75      8.30 o 
   1  10   6      112.01      172.29     11.96 o 
   2  10   6        2.31       11.26      6.39 o 
   3  10   6       17.00       17.26      7.32 o 
  -6  11   6       34.18       28.45      9.23 o 
  -5  11   6       30.53       21.90      8.61 o 
  -4  11   6        0.72        9.13      8.07 o 
  -3  11   6        0.78        0.29      7.54 o 
  -2  11   6        2.84       -2.75     13.46 o 
  -1  11   6       31.31       40.12     12.69 o 
   0  11   6        9.13       21.45      9.53 o 
   1  11   6        6.46       -4.00      7.68 o 
   2  11   6        1.56        2.39     10.76 o 
  -3 -12   7       24.92       29.40     10.16 o 
  -2 -12   7        0.26        8.59      9.50 o 
  -1 -12   7       12.69       21.29     10.29 o 
   0 -12   7        4.19       -0.47     10.00 o 
   1 -12   7       26.13       -4.61     11.53 o 
  -6 -11   7        3.62       -5.78      6.23 o 
  -5 -11   7       29.01       39.16      7.31 o 
  -4 -11   7       71.15       73.47      7.51 o 
  -3 -11   7       44.29       39.21      6.42 o 
  -2 -11   7       25.16       20.65      5.76 o 
  -1 -11   7       17.84       11.30      6.46 o 
   0 -11   7       49.33       56.62      7.99 o 
   1 -11   7        4.15        7.18      8.67 o 
   2 -11   7        3.00       -3.10      8.31 o 
   3 -11   7        6.50       -6.62      6.29 o 
  -7 -10   7        7.01        5.78      6.23 o 
  -6 -10   7        6.10        6.43      5.91 o 
  -5 -10   7      145.17      145.67     14.09 o 
  -4 -10   7       38.75       30.78      5.65 o 
  -3 -10   7        3.19        5.90      3.57 o 
  -2 -10   7       53.54       46.41      6.33 o 
  -1 -10   7      219.47      243.08     13.14 o 
   0 -10   7        8.98        1.42      5.28 o 
   1 -10   7        0.22       -2.61      4.86 o 
   2 -10   7      205.54      228.40     11.06 o 
   3 -10   7       35.68       43.61      7.74 o 
   4 -10   7       12.57       13.69     10.38 o 
   5 -10   7       85.01       91.08     13.46 o 
  -9  -9   7       20.58       12.73      7.32 o 
  -8  -9   7       42.78       37.14     14.99 o 
  -7  -9   7        5.68        1.54      8.46 o 
  -6  -9   7      794.98      848.73     39.36 o 
  -5  -9   7       14.54       11.10      4.65 o 
  -4  -9   7       22.78       20.15      4.28 o 
  -3  -9   7       73.60       74.30      5.28 o 
  -2  -9   7      298.21      312.74      9.26 o 
  -1  -9   7        2.14       -1.15      3.81 o 
   0  -9   7       12.74        4.05      5.26 o 
   1  -9   7      224.07      228.20     12.14 o 
   2  -9   7        3.52        2.39      4.29 o 
   3  -9   7        6.64        8.12      5.10 o 
   4  -9   7        1.23       -4.17      4.86 o 
   5  -9   7       27.60       38.68      9.61 o 
   6  -9   7       17.62        5.67      8.50 o 
  -9  -8   7       41.24       35.15     10.00 o 
  -8  -8   7      136.13      121.46     11.14 o 
  -7  -8   7       11.64       13.43      5.48 o 
  -6  -8   7        0.22       -1.93      3.66 o 
  -5  -8   7      182.47      200.11     14.65 o 
  -4  -8   7      879.08      873.99     19.55 o 
  -3  -8   7       27.54       25.40      3.85 o 
  -2  -8   7      227.53      225.00      7.66 o 
  -1  -8   7       78.04       67.31      5.58 o 
   0  -8   7       14.50       16.15      4.41 o 
   1  -8   7        1.56        3.85      3.89 o 
   2  -8   7       44.10       46.60      5.64 o 
   3  -8   7       54.90       50.33      6.78 o 
   4  -8   7       42.89       45.78      7.71 o 
   5  -8   7        0.95       -2.95      4.57 o 
   6  -8   7        9.54       -3.05      7.54 o 
   7  -8   7       74.42       31.53     12.30 o 
 -10  -7   7       78.13       81.51     10.33 o 
  -9  -7   7       16.36       11.78      4.41 o 
  -8  -7   7      317.44      310.29     16.34 o 
  -7  -7   7      376.40      365.43     19.93 o 
  -6  -7   7       21.07       13.05      3.76 o 
  -5  -7   7      325.45      360.19     10.97 o 
  -4  -7   7      350.84      350.59     11.86 o 
  -3  -7   7      164.84      161.40      9.34 o 
  -2  -7   7       25.31       24.09      3.50 o 
  -1  -7   7        8.51        6.44      2.51 o 
   0  -7   7      202.71      199.31      9.05 o 
   1  -7   7        9.85        8.66      3.54 o 
   2  -7   7        9.28        3.82      4.12 o 
   3  -7   7       44.33       35.73      6.97 o 
   4  -7   7       31.27       18.87      5.46 o 
   5  -7   7       22.33       34.76      7.83 o 
   6  -7   7      221.07      224.48     11.98 o 
   7  -7   7        4.10        0.77     10.76 o 
 -11  -6   7        8.34       29.22     15.38 o 
 -10  -6   7       47.72       66.66     25.76 o 
  -9  -6   7       58.28       54.67      7.03 o 
  -8  -6   7      206.61      190.30      8.57 o 
  -7  -6   7      197.77      189.74      7.89 o 
  -6  -6   7       42.36       39.17      4.00 o 
  -5  -6   7      242.29      226.13      6.61 o 
  -4  -6   7       39.70       34.07      2.75 o 
  -3  -6   7       10.11        4.63      2.18 o 
  -2  -6   7       26.53       31.50      2.95 o 
  -1  -6   7      193.95      177.39      7.03 o 
   0  -6   7      744.50      688.60     12.42 o 
   1  -6   7        5.56       -0.70      3.16 o 
   2  -6   7      277.57      245.69     11.34 o 
   3  -6   7      363.64      367.11     14.32 o 
   4  -6   7      356.39      334.53     13.70 o 
   5  -6   7        3.31        3.31      4.52 o 
   6  -6   7        5.93        6.04      4.99 o 
   7  -6   7        4.68       -4.61      9.23 o 
   8  -6   7       12.51      -13.07     10.76 o 
 -11  -5   7      376.30      505.95     36.14 o 
 -10  -5   7      302.75      323.37     18.06 o 
  -9  -5   7       42.12       35.42      6.83 o 
  -8  -5   7      103.11      100.00      7.19 o 
  -7  -5   7      418.24      369.01      9.75 o 
  -6  -5   7      723.29      711.59     13.60 o 
  -5  -5   7       92.30       86.52      4.88 o 
  -4  -5   7        7.59        9.10      2.01 o 
  -3  -5   7        0.70       -0.78      1.65 o 
  -2  -5   7       65.83       48.12      2.94 o 
  -1  -5   7      208.88      227.03      5.47 o 
   0  -5   7       40.94       35.46      2.50 o 
   1  -5   7      576.88      558.05     12.19 o 
   2  -5   7      807.56      762.12     18.98 o 
   3  -5   7      113.91      100.51      8.10 o 
   4  -5   7      147.13      164.83      9.63 o 
   5  -5   7       28.59       28.44      5.58 o 
   6  -5   7        0.27       -6.77      4.52 o 
   7  -5   7        0.42        1.19      6.92 o 
   8  -5   7      115.38      141.48     18.45 o 
 -12  -4   7      162.00      205.30     24.61 o 
 -11  -4   7        9.95       19.99     13.07 o 
 -10  -4   7      312.35      299.39     16.06 o 
  -9  -4   7       13.32       18.47      5.68 o 
  -8  -4   7      568.75      573.99     16.26 o 
  -7  -4   7      314.72      283.87      9.60 o 
  -6  -4   7        0.34       -0.31      2.09 o 
  -5  -4   7       65.95       60.25      3.20 o 
  -4  -4   7      774.19      801.69     11.49 o 
  -3  -4   7        1.13       -1.19      1.49 o 
  -2  -4   7        0.00       -1.25      1.46 o 
  -1  -4   7      400.56      459.23      8.04 o 
   0  -4   7     2164.57     2169.26     30.59 o 
   1  -4   7      237.48      233.87      7.23 o 
   2  -4   7      499.40      469.46     20.20 o 
   3  -4   7      439.78      419.07     14.09 o 
   4  -4   7        9.38        2.19      5.10 o 
   5  -4   7      437.55      416.46     15.45 o 
   6  -4   7       47.14       30.00      6.05 o 
   7  -4   7       76.96       98.92     13.07 o 
   8  -4   7        3.10       -1.54     11.53 o 
 -12  -3   7        0.07       -4.61     11.53 o 
 -11  -3   7       42.10       42.29     13.84 o 
 -10  -3   7       17.04       27.98      6.33 o 
  -9  -3   7      801.99      760.15     23.98 o 
  -8  -3   7       74.26       68.85      9.87 o 
  -7  -3   7      337.27      314.64      9.70 o 
  -6  -3   7       18.68       21.26      3.17 o 
  -5  -3   7      103.31      106.85      4.33 o 
  -4  -3   7      331.52      382.18      7.61 o 
  -3  -3   7     1136.03     1027.24     15.34 o 
  -2  -3   7     1354.79     1335.06     20.38 o 
  -1  -3   7      499.41      526.00      9.15 o 
   0  -3   7       82.93       80.34      3.36 o 
   1  -3   7        1.09        2.13      1.77 o 
   2  -3   7      996.84      965.46     16.63 o 
   3  -3   7       84.65       75.93      5.88 o 
   4  -3   7       14.58       11.29      4.03 o 
   5  -3   7      481.72      466.30     20.92 o 
   6  -3   7      112.16      112.04      8.48 o 
   7  -3   7        0.03       -2.05      5.24 o 
   8  -3   7       79.47      105.34     16.92 o 
   9  -3   7      137.79      146.09     20.76 o 
 -12  -2   7        9.32        3.08     11.53 o 
 -11  -2   7      128.46      158.77     20.76 o 
 -10  -2   7       82.26       83.97     11.64 o 
  -9  -2   7       31.33       50.95      8.39 o 
  -8  -2   7     1337.73     1310.02     43.39 o 
  -7  -2   7      113.06      109.74      6.94 o 
  -6  -2   7       79.87       91.26      5.59 o 
  -5  -2   7     1016.48     1022.27     21.82 o 
  -4  -2   7     1465.18     1319.03     19.93 o 
  -3  -2   7      142.12      145.07      4.30 o 
  -2  -2   7       70.74       70.82      3.28 o 
  -1  -2   7      705.09      745.50     11.80 o 
   0  -2   7      519.57      492.64      8.74 o 
   1  -2   7        0.89        2.78      1.52 o 
   2  -2   7      340.23      316.15      7.80 o 
   3  -2   7        3.34        7.05      2.31 o 
   4  -2   7     1089.31     1047.88     23.73 o 
   5  -2   7      384.31      350.37     14.11 o 
   6  -2   7       15.62       20.66      8.07 o 
   7  -2   7        2.83       -7.11      4.74 o 
   8  -2   7        9.09        3.08     11.53 o 
   9  -2   7       36.25       24.61     14.61 o 
 -12  -1   7       27.62       15.38     11.53 o 
 -11  -1   7        0.03       -4.93      4.38 o 
 -10  -1   7       11.70       14.07      5.16 o 
  -9  -1   7     1743.40     1611.76    108.80 o 
  -8  -1   7       13.09       18.83      4.36 o 
  -7  -1   7       28.49       27.36      3.19 o 
  -6  -1   7      291.54      261.68     10.43 o 
  -5  -1   7      126.16      110.96      4.52 o 
  -4  -1   7       35.79       34.03      2.13 o 
  -3  -1   7       15.94        6.72      2.52 o 
  -2  -1   7     1109.69     1048.56     15.93 o 
  -1  -1   7      728.41      764.77     11.95 o 
   0  -1   7       83.96       88.74      3.72 o 
   1  -1   7      251.11      245.72      5.36 o 
   2  -1   7      327.08      320.61      6.44 o 
   3  -1   7       89.53       96.50      3.77 o 
   4  -1   7       98.46       81.66      4.49 o 
   5  -1   7      279.07      252.91     12.87 o 
   6  -1   7       29.77       31.30      7.21 o 
   7  -1   7       92.73      109.50     11.38 o 
   8  -1   7       51.63       43.26      9.05 o 
   9  -1   7       47.40       59.21     16.92 o 
 -12   0   7       53.56       89.19     15.38 o 
 -11   0   7      239.51      235.29     20.76 o 
 -10   0   7        4.35        5.94      4.54 o 
  -9   0   7       39.34       32.35      9.23 o 
  -8   0   7      114.56       80.89      6.52 o 
  -7   0   7      717.75      736.19     17.05 o 
  -6   0   7      656.42      681.60     13.65 o 
  -5   0   7       10.77        5.13      2.13 o 
  -4   0   7       17.51       13.14      2.70 o 
  -3   0   7      820.13      811.77     18.77 o 
  -2   0   7        6.71        5.31      1.26 o 
  -1   0   7      237.86      219.19      5.02 o 
   0   0   7      245.35      328.81     15.53 o 
   1   0   7      150.57      154.98      4.35 o 
   2   0   7       94.79      138.98      4.23 o 
   3   0   7     2165.26     2172.86     31.59 o 
   4   0   7      396.43      377.07      8.59 o 
   5   0   7       23.21       37.36      5.14 o 
   6   0   7        0.30       -0.29      4.18 o 
   7   0   7       31.94       25.90     13.84 o 
   8   0   7       60.30       59.01      9.79 o 
   9   0   7        6.35        7.69     13.07 o 
 -12   1   7       17.69       20.76     10.76 o 
 -11   1   7       52.52       41.44      6.65 o 
 -10   1   7      125.83      138.18     10.00 o 
  -9   1   7      170.29      160.38     18.84 o 
  -8   1   7       89.03       95.28      6.47 o 
  -7   1   7       14.97       25.22      4.50 o 
  -6   1   7      137.63      109.32      4.05 o 
  -5   1   7        5.35       11.14      2.44 o 
  -4   1   7       24.54       12.64      1.87 o 
  -3   1   7      336.94      363.96      8.47 o 
  -2   1   7      201.74      191.31      3.70 o 
  -1   1   7      766.63      719.59     11.04 o 
   0   1   7       44.40       39.27      2.52 o 
   1   1   7      261.91      250.44      6.30 o 
   2   1   7     1454.04     1448.15     19.59 o 
   3   1   7      419.39      389.96      8.86 o 
   4   1   7       80.05       78.99      4.40 o 
   5   1   7       16.05       14.58      3.31 o 
   6   1   7      411.89      441.71     16.10 o 
   7   1   7        6.96        5.79      4.85 o 
   8   1   7       14.50       16.66      8.10 o 
   9   1   7        0.04       -2.31     13.07 o 
 -12   2   7       21.64       15.52      7.69 o 
 -11   2   7        0.68       -5.38      7.69 o 
 -10   2   7       67.24       78.43     10.76 o 
  -9   2   7      166.17      162.46     11.38 o 
  -8   2   7     1691.31     1568.70     69.59 o 
  -7   2   7       61.68       42.75      6.63 o 
  -6   2   7      170.31      167.66     10.58 o 
  -5   2   7      282.32      294.13     13.51 o 
  -4   2   7        3.84        1.23      1.80 o 
  -3   2   7     1107.20     1139.99     18.42 o 
  -2   2   7      139.23      131.15      4.50 o 
  -1   2   7       33.82       35.82      2.31 o 
   0   2   7        6.65       -0.44      1.39 o 
   1   2   7      131.36      120.46      3.84 o 
   2   2   7      617.29      671.34     11.04 o 
   3   2   7       21.03       28.62      2.87 o 
   4   2   7       69.38       73.76      4.35 o 
   5   2   7      572.66      582.43     14.41 o 
   6   2   7        2.26        2.99      3.12 o 
   7   2   7        0.99       -2.45      4.12 o 
   8   2   7       42.26       39.06      7.31 o 
 -12   3   7        1.86       -5.38      7.69 o 
 -11   3   7       68.39       77.66     10.76 o 
 -10   3   7      127.41      138.40     12.30 o 
  -9   3   7      226.59      214.59     12.66 o 
  -8   3   7        6.34        7.95      4.81 o 
  -7   3   7      237.01      249.22     12.46 o 
  -6   3   7     1575.13     1539.43     65.36 o 
  -5   3   7      131.12      152.18      7.51 o 
  -4   3   7      157.96      161.09      6.82 o 
  -3   3   7      719.47      764.39     13.31 o 
  -2   3   7      392.85      411.14      8.82 o 
  -1   3   7      493.01      408.18      8.27 o 
   0   3   7      125.42      114.41      3.86 o 
   1   3   7       92.63       89.02      3.86 o 
   2   3   7      213.67      205.92      5.50 o 
   3   3   7      357.39      337.52      9.06 o 
   4   3   7      111.31      110.07      5.73 o 
   5   3   7       68.81       66.81      4.86 o 
   6   3   7        7.28        3.84      3.66 o 
   7   3   7        4.54        2.57      3.42 o 
   8   3   7        0.00        0.15      5.69 o 
 -12   4   7       50.87       86.12     11.53 o 
 -11   4   7      208.36      212.22     15.38 o 
 -10   4   7       98.92       99.19     10.76 o 
  -9   4   7        0.20       -2.77     10.76 o 
  -8   4   7       30.63       41.18      6.12 o 
  -7   4   7        2.64        0.54      4.05 o 
  -6   4   7      256.65      226.44     11.62 o 
  -5   4   7      192.21      198.69     10.77 o 
  -4   4   7      165.59      143.43      4.61 o 
  -3   4   7        8.19        9.40      2.17 o 
  -2   4   7      131.57      127.57      5.39 o 
  -1   4   7       46.20       46.76      3.29 o 
   0   4   7      632.58      600.75     14.15 o 
   1   4   7       73.71       87.46      3.42 o 
   2   4   7      218.78      214.92      6.10 o 
   3   4   7      143.81      141.79      5.24 o 
   4   4   7       34.67       32.16      3.85 o 
   5   4   7      311.96      307.84     11.90 o 
   6   4   7        4.73        8.14      7.54 o 
   7   4   7       30.09       22.40      5.69 o 
   8   4   7      194.61      262.20     21.53 o 
 -11   5   7        0.03        1.54      5.38 o 
  -9   5   7        0.00        3.08     10.76 o 
  -8   5   7       47.38       55.06      6.54 o 
  -7   5   7       78.31       89.70      7.05 o 
  -6   5   7       29.57       48.55     10.76 o 
  -5   5   7      464.27      444.02     17.21 o 
  -4   5   7      221.94      227.87     11.35 o 
  -3   5   7      158.62      148.18      6.88 o 
  -2   5   7      151.03      167.23      6.68 o 
  -1   5   7       46.64       42.49      3.70 o 
   0   5   7       28.24       35.07      3.73 o 
   1   5   7        5.46        1.53      2.25 o 
   2   5   7     1416.20     1413.52     22.96 o 
   3   5   7        0.57       -2.13      2.10 o 
   4   5   7       20.46       34.87      4.37 o 
   5   5   7       15.43       24.79     12.73 o 
   6   5   7       25.54       30.14      5.11 o 
   7   5   7       40.52       46.46      6.78 o 
  -9   6   7       50.25       81.51     19.22 o 
  -8   6   7       49.17       40.75      5.08 o 
  -7   6   7       19.01       22.12      4.98 o 
  -6   6   7      235.50      234.37     11.69 o 
  -5   6   7       17.83       11.87     11.92 o 
  -4   6   7        0.36       -3.95      2.63 o 
  -3   6   7      116.08      125.18      9.92 o 
  -2   6   7     1207.96     1119.16     26.64 o 
  -1   6   7      694.65      621.09     16.70 o 
   0   6   7      496.22      535.13     17.15 o 
   1   6   7        4.10        2.62      2.26 o 
   2   6   7       45.32       40.33      3.89 o 
   3   6   7       23.96       25.25      3.59 o 
   4   6   7        1.34        6.24      5.82 o 
   5   6   7        0.02        7.77      6.57 o 
   6   6   7        0.37       -2.16      3.68 o 
   7   6   7        2.75        1.83      4.13 o 
  -9   7   7       83.88       86.12     20.76 o 
  -8   7   7      135.00      143.89     23.45 o 
  -7   7   7        5.44        9.38      4.24 o 
  -6   7   7      176.37      147.23     10.38 o 
  -5   7   7       14.87       18.45      5.50 o 
  -4   7   7      643.89      630.77     15.88 o 
  -3   7   7      275.52      230.50      9.88 o 
  -2   7   7      281.30      286.30     10.88 o 
  -1   7   7       33.62       25.85      4.77 o 
   0   7   7      157.13      180.79      9.47 o 
   1   7   7       51.23       54.83      7.41 o 
   2   7   7      229.09      215.77      9.17 o 
   3   7   7        2.35       -0.26      4.89 o 
   4   7   7       41.09       47.56      5.79 o 
   5   7   7        7.23        8.69      5.38 o 
   6   7   7       32.85       29.67      6.54 o 
  -9   8   7       57.11       51.52     19.99 o 
  -8   8   7        2.14       -2.59      4.32 o 
  -7   8   7       28.73       28.45     14.99 o 
  -6   8   7      156.93      168.03     10.14 o 
  -5   8   7       34.43       16.87      5.68 o 
  -4   8   7      177.35      177.18      8.17 o 
  -3   8   7        0.01       -0.20      3.44 o 
  -2   8   7       13.49       11.08      5.97 o 
  -1   8   7      347.72      327.98     12.29 o 
   0   8   7      275.01      274.78     16.54 o 
   1   8   7       51.70       54.81      5.42 o 
   2   8   7        0.11        3.81      3.97 o 
   3   8   7        6.84        7.04      3.96 o 
   4   8   7       43.09       54.25      7.55 o 
   5   8   7       49.27       43.71     10.38 o 
  -8   9   7       19.34       20.16      5.71 o 
  -7   9   7       16.60       12.45      5.67 o 
  -6   9   7       15.31       21.18      6.94 o 
  -5   9   7      120.32      123.25      7.29 o 
  -4   9   7        3.66        2.82      3.57 o 
  -3   9   7       11.00        8.43      4.00 o 
  -2   9   7        0.89       -1.49      3.48 o 
  -1   9   7       35.95       60.75      7.44 o 
   0   9   7       27.85       33.58      5.85 o 
   1   9   7       11.51        0.57      5.32 o 
   2   9   7        0.67       -3.32      4.29 o 
   3   9   7        6.34        2.80      6.65 o 
   4   9   7       91.67       89.19     14.61 o 
  -7  10   7       22.51       18.20      7.57 o 
  -6  10   7        8.98        9.60      4.98 o 
  -5  10   7        0.42        2.70      3.11 o 
  -4  10   7        7.68        6.61      7.68 o 
  -3  10   7       62.11       67.60     14.61 o 
  -2  10   7      136.99      186.39     26.53 o 
  -1  10   7       18.36        5.31      7.94 o 
   0  10   7       29.54       24.69      9.61 o 
   1  10   7        2.84       -7.94      8.31 o 
   2  10   7       58.85       68.48     17.30 o 
  -5  11   7       18.57       12.30      8.46 o 
  -4  11   7        1.79       -4.61      8.46 o 
  -3  11   7       46.36       41.80     10.68 o 
  -2  11   7       11.15        9.48     23.45 o 
  -1  11   7       86.80      101.43     13.50 o 
   0  11   7        3.91       -2.89     12.30 o 
  -2 -12   8      112.21      117.96     25.76 o 
  -1 -12   8       91.73      128.41     19.99 o 
  -5 -11   8        0.07        3.56      5.70 o 
  -4 -11   8        0.01        0.73      5.46 o 
  -3 -11   8      127.84      138.46     11.62 o 
  -2 -11   8      188.57      186.72     10.89 o 
  -1 -11   8       35.45       29.85      7.92 o 
   0 -11   8        1.02        3.96      8.96 o 
   1 -11   8       71.24       85.68     12.22 o 
   2 -11   8       39.11       29.63     10.25 o 
   3 -11   8       74.51      103.03     16.92 o 
  -7 -10   8       49.14       38.93      8.70 o 
  -6 -10   8       79.19       77.96     11.15 o 
  -5 -10   8       13.24       18.69      6.01 o 
  -4 -10   8      107.48      109.13     11.32 o 
  -3 -10   8       16.54       20.30      4.42 o 
  -2 -10   8      504.42      567.03     21.66 o 
  -1 -10   8        0.19       -3.39      5.20 o 
   0 -10   8       21.93       28.93      7.22 o 
   1 -10   8        2.39        4.35      4.74 o 
   2 -10   8       13.35       11.66      6.74 o 
   3 -10   8       51.29       48.80     16.15 o 
   4 -10   8       78.77       53.09     10.90 o 
  -8  -9   8       21.99       14.47      7.32 o 
  -7  -9   8      341.93      320.26     17.40 o 
  -6  -9   8        0.18       -1.47      4.61 o 
  -5  -9   8       32.64       43.17      6.45 o 
  -4  -9   8       98.26       96.63      7.82 o 
  -3  -9   8       26.34       35.44      5.04 o 
  -2  -9   8        9.14        1.02      3.43 o 
  -1  -9   8       30.82       38.54      8.07 o 
   0  -9   8      137.26      155.83      9.25 o 
   1  -9   8      166.27      192.98      9.99 o 
   2  -9   8       59.50       47.58      7.31 o 
   3  -9   8        1.45        5.83      5.16 o 
   4  -9   8       52.36       55.57     12.30 o 
   5  -9   8       75.50       78.81     11.45 o 
  -9  -8   8       32.04       30.70      7.32 o 
  -8  -8   8        4.37        5.82      6.23 o 
  -7  -8   8       11.37        6.23      5.10 o 
  -6  -8   8      103.00       99.17      8.09 o 
  -5  -8   8        0.53       -2.68      3.54 o 
  -4  -8   8       60.94       68.08      5.83 o 
  -3  -8   8        0.15        3.09      2.97 o 
  -2  -8   8        0.34       -2.78      2.82 o 
  -1  -8   8      433.28      435.34     11.58 o 
   0  -8   8       25.01       28.60      4.67 o 
   1  -8   8       86.17       95.35      9.21 o 
   2  -8   8       85.62       79.90     13.76 o 
   3  -8   8       39.51       40.28      6.93 o 
   4  -8   8      134.29      135.29     10.35 o 
   5  -8   8        0.00        3.08      7.38 o 
   6  -8   8       37.53       35.87      9.79 o 
 -10  -7   8      107.78      111.09     11.38 o 
  -9  -7   8       34.46       33.67      7.69 o 
  -8  -7   8      129.08      135.01      8.42 o 
  -7  -7   8      705.84      737.88     19.96 o 
  -6  -7   8      140.54      146.76      7.60 o 
  -5  -7   8       58.58       68.27      8.43 o 
  -4  -7   8        0.09       -0.63      2.73 o 
  -3  -7   8      125.10      132.17      6.18 o 
  -2  -7   8      352.82      377.98     10.59 o 
  -1  -7   8       49.88       56.01      5.33 o 
   0  -7   8       12.52        6.93      3.68 o 
   1  -7   8      453.54      454.07     27.08 o 
   2  -7   8        5.24       -0.70      4.39 o 
   3  -7   8        1.71       -0.28      4.86 o 
   4  -7   8      149.96      148.97     10.27 o 
   5  -7   8        0.28       -7.49      4.99 o 
   6  -7   8        9.46       10.00     16.92 o 
   7  -7   8        0.82       -0.77     11.53 o 
 -11  -6   8        7.19        0.00     13.07 o 
 -10  -6   8        0.00        0.58      5.93 o 
  -9  -6   8       46.38       36.23      6.39 o 
  -8  -6   8      351.60      342.96     11.03 o 
  -7  -6   8       10.24        7.04      3.19 o 
  -6  -6   8       10.39       19.01      3.57 o 
  -5  -6   8       95.16       96.19      5.53 o 
  -4  -6   8       39.12       38.04      3.01 o 
  -3  -6   8       43.16       53.40      3.57 o 
  -2  -6   8        1.43       -0.04      2.36 o 
  -1  -6   8       40.33       25.78      3.23 o 
   0  -6   8      441.02      403.89     10.74 o 
   1  -6   8      198.14      196.10      8.98 o 
   2  -6   8       44.54       46.73      6.93 o 
   3  -6   8        3.64        6.68      4.61 o 
   4  -6   8       53.48       69.16      7.53 o 
   5  -6   8        9.90        9.07      5.22 o 
   6  -6   8       28.27       28.18     11.15 o 
   7  -6   8       89.93       63.82     15.38 o 
 -11  -5   8        9.25        3.08     11.53 o 
 -10  -5   8       25.11       26.25      7.54 o 
  -9  -5   8       22.69       16.85      5.98 o 
  -8  -5   8        6.92        2.47      3.63 o 
  -7  -5   8        5.38        4.20      2.81 o 
  -6  -5   8      325.26      328.69      9.41 o 
  -5  -5   8        9.14        4.82      2.52 o 
  -4  -5   8        0.66        1.09      1.98 o 
  -3  -5   8      190.19      196.72      6.73 o 
  -2  -5   8      250.46      235.43      6.24 o 
  -1  -5   8       63.81       75.83      4.08 o 
   0  -5   8        0.01       -3.49      2.33 o 
   1  -5   8      673.73      697.19     14.93 o 
   2  -5   8      114.11      120.96      7.47 o 
   3  -5   8       12.83        4.09      4.57 o 
   4  -5   8        9.23        9.23      5.05 o 
   5  -5   8       89.91       96.49      8.68 o 
   6  -5   8      141.81      139.54     10.24 o 
   7  -5   8        0.06      -11.53     10.76 o 
   8  -5   8        6.37       13.84     12.30 o 
 -12  -4   8       16.83        7.69     14.61 o 
 -11  -4   8       24.61       26.14     13.84 o 
 -10  -4   8      103.78      107.40     16.92 o 
  -9  -4   8      255.62      250.31     13.48 o 
  -8  -4   8        2.14        5.83      3.67 o 
  -7  -4   8        6.54        4.72      3.13 o 
  -6  -4   8      437.76      424.85     10.45 o 
  -5  -4   8      296.61      244.91      6.87 o 
  -4  -4   8      408.85      379.99      8.72 o 
  -3  -4   8       51.75       51.77      3.34 o 
  -2  -4   8        0.41       -0.03      1.63 o 
  -1  -4   8       30.86       32.80      2.96 o 
   0  -4   8     1227.57     1254.70     22.16 o 
   1  -4   8      649.72      599.05     13.50 o 
   2  -4   8        0.78       -3.70      2.92 o 
   3  -4   8      421.90      379.96     12.59 o 
   4  -4   8      274.11      276.80     12.61 o 
   5  -4   8       98.45      102.51      8.68 o 
   6  -4   8       27.01       31.03      6.85 o 
   7  -4   8        6.97        8.46     11.53 o 
   8  -4   8       10.65       15.38     13.84 o 
 -12  -3   8       18.98       26.91     14.61 o 
 -11  -3   8       62.95       48.44     14.61 o 
 -10  -3   8       35.11       40.78      7.31 o 
  -9  -3   8      466.74      448.66     17.67 o 
  -8  -3   8       18.85       12.07      4.62 o 
  -7  -3   8      609.60      599.18     15.63 o 
  -6  -3   8     1067.32     1092.28     22.31 o 
  -5  -3   8       20.83       18.25      2.46 o 
  -4  -3   8      251.74      257.45      5.75 o 
  -3  -3   8       26.24       30.08      2.99 o 
  -2  -3   8      523.48      529.64     10.17 o 
  -1  -3   8       79.17       80.89      3.61 o 
   0  -3   8      346.69      323.88      7.03 o 
   1  -3   8       28.91       33.57      4.16 o 
   2  -3   8      354.56      349.78     11.31 o 
   3  -3   8      453.03      429.77     13.44 o 
   4  -3   8        2.19       -3.63      3.47 o 
   5  -3   8       81.20       96.53      8.60 o 
   6  -3   8        0.09       -4.92      5.12 o 
   7  -3   8       11.88       11.75      7.38 o 
   8  -3   8      111.27       73.82     17.69 o 
 -12  -2   8      114.32      184.54     22.30 o 
 -11  -2   8      137.72      115.74     11.07 o 
 -10  -2   8       32.02       17.53      5.86 o 
  -9  -2   8        3.86        0.10      4.56 o 
  -8  -2   8        1.15       -1.95      3.36 o 
  -7  -2   8      399.79      353.47     12.50 o 
  -6  -2   8        2.81       -1.41      2.36 o 
  -5  -2   8       76.19       65.76      2.84 o 
  -4  -2   8      149.27      117.20      5.00 o 
  -3  -2   8      728.75      730.35     14.37 o 
  -2  -2   8        2.41        0.05      2.29 o 
  -1  -2   8      194.77      184.35      5.51 o 
   0  -2   8      237.23      208.61      5.57 o 
   1  -2   8        5.79        6.47      1.96 o 
   2  -2   8      196.71      211.23      6.69 o 
   3  -2   8      913.43      909.38     20.79 o 
   4  -2   8      417.56      406.40     15.50 o 
   5  -2   8       53.55       41.84      6.46 o 
   6  -2   8       12.07       18.76      6.40 o 
   7  -2   8       60.03       64.46      9.96 o 
   8  -2   8       30.76       29.22     13.84 o 
 -12  -1   8        2.01       -1.54     10.76 o 
 -11  -1   8       27.70       17.84      6.40 o 
 -10  -1   8       31.39       30.03      7.01 o 
  -9  -1   8        0.74        0.62      4.33 o 
  -8  -1   8       40.30       38.13      5.28 o 
  -7  -1   8       62.09       57.77      6.37 o 
  -6  -1   8      643.07      616.39     18.65 o 
  -5  -1   8      453.16      532.60     12.19 o 
  -4  -1   8      615.98      649.16      9.82 o 
  -3  -1   8      843.69      847.78     17.06 o 
  -2  -1   8      484.63      446.88      8.03 o 
  -1  -1   8      217.70      216.58      6.26 o 
   0  -1   8       40.97       45.01      2.79 o 
   1  -1   8      669.15      605.14      9.98 o 
   2  -1   8      698.70      698.51     11.95 o 
   3  -1   8       28.59       28.62      3.44 o 
   4  -1   8       38.54       34.47      4.30 o 
   5  -1   8       27.85       26.77      5.32 o 
   6  -1   8      416.26      462.90     21.47 o 
   7  -1   8      211.91      231.45     28.83 o 
   8  -1   8       54.61       59.98     16.15 o 
 -12   0   8       21.53       14.61     11.53 o 
 -11   0   8        0.92       -4.88      8.84 o 
 -10   0   8       10.53        3.84      5.12 o 
  -9   0   8        0.01        0.50      4.41 o 
  -8   0   8      294.35      275.06     11.65 o 
  -7   0   8       14.42        1.68      4.03 o 
  -6   0   8      120.35      122.27      7.51 o 
  -5   0   8       37.78       28.62      4.36 o 
  -4   0   8     3325.10     3241.51     58.03 o 
  -3   0   8     1778.10     1818.28     23.35 o 
  -2   0   8       12.32        9.41      1.69 o 
  -1   0   8      232.30      224.26      5.47 o 
   0   0   8      219.39      266.18      8.22 o 
   1   0   8        0.07       -0.59      1.72 o 
   2   0   8      506.95      505.97      9.13 o 
   3   0   8       68.58       68.24      4.04 o 
   4   0   8       61.15       68.40      4.67 o 
   5   0   8      153.70      151.51     10.23 o 
   6   0   8        0.26       -0.41      4.64 o 
   7   0   8       62.47       49.83      9.41 o 
   8   0   8       33.32       20.76     14.61 o 
 -12   1   8        4.84        1.54      9.23 o 
 -11   1   8       41.51       30.14      6.92 o 
 -10   1   8      165.72      167.66     26.53 o 
  -9   1   8      320.93      300.57     13.31 o 
  -8   1   8      108.23       97.53      7.76 o 
  -7   1   8      325.63      316.99     11.78 o 
  -6   1   8     1154.38     1089.10     27.27 o 
  -5   1   8      368.02      397.63     16.98 o 
  -4   1   8       20.31       15.75      2.46 o 
  -3   1   8        8.82        4.43      2.08 o 
  -2   1   8      572.97      608.89      9.41 o 
  -1   1   8        3.05        4.18      1.64 o 
   0   1   8      183.65      190.23      5.29 o 
   1   1   8       63.04       72.56      3.79 o 
   2   1   8       25.25       21.90      2.70 o 
   3   1   8      459.62      441.12     15.36 o 
   4   1   8      625.44      620.90     15.70 o 
   5   1   8      220.90      223.71      8.88 o 
   6   1   8      275.83      271.86     12.93 o 
   7   1   8       16.93       15.31      5.76 o 
   8   1   8        0.80       -8.46     12.30 o 
 -12   2   8      150.28      193.77     18.45 o 
 -11   2   8       43.07       37.68     10.76 o 
 -10   2   8      109.73      109.95     13.07 o 
  -9   2   8       19.30       18.76      6.40 o 
  -8   2   8      129.05      125.57     10.36 o 
  -7   2   8       58.77       77.90     10.76 o 
  -6   2   8      145.40      145.17      7.30 o 
  -5   2   8       60.00       69.36      5.30 o 
  -4   2   8       27.81       33.99      2.59 o 
  -3   2   8      361.01      373.52      8.51 o 
  -2   2   8       73.65       73.40      3.49 o 
  -1   2   8      158.35      145.95      4.58 o 
   0   2   8      143.02      127.39      4.16 o 
   1   2   8        1.23        1.83      1.70 o 
   2   2   8       67.51       71.66      3.71 o 
   3   2   8        5.09        5.38      2.25 o 
   4   2   8      554.91      534.53     13.52 o 
   5   2   8      295.79      291.70     10.17 o 
   6   2   8       46.76       39.62      4.73 o 
   7   2   8       18.84       29.51     12.76 o 
   8   2   8       36.18       16.69      8.03 o 
 -12   3   8      118.92      122.26     13.84 o 
 -11   3   8        1.46        5.38      7.69 o 
 -10   3   8      169.02      203.76     15.38 o 
  -9   3   8        0.20        3.56      5.34 o 
  -8   3   8       17.12        5.26      5.38 o 
  -7   3   8      455.01      418.78     17.69 o 
  -6   3   8     1557.36     1594.28     46.77 o 
  -5   3   8       13.56       11.55      2.14 o 
  -4   3   8       52.40       52.04      4.03 o 
  -3   3   8       14.82       25.78      3.88 o 
  -2   3   8      128.77      129.04      5.14 o 
  -1   3   8        3.22        1.98      1.32 o 
   0   3   8       56.43       56.86      2.99 o 
   1   3   8      188.59      203.06      6.58 o 
   2   3   8      506.11      499.70     10.10 o 
   3   3   8      212.77      204.12      9.84 o 
   4   3   8       78.22       82.47      5.31 o 
   5   3   8      125.89      121.40      7.62 o 
   6   3   8      264.00      266.13     12.91 o 
   7   3   8      137.32      159.02     17.30 o 
   8   3   8       13.33        8.46      8.46 o 
 -12   4   8       82.53       93.04     11.53 o 
 -11   4   8        0.68       -0.77      6.92 o 
 -10   4   8      154.78      169.16     13.84 o 
  -9   4   8       52.41       56.83      7.49 o 
  -8   4   8      384.74      420.78     17.40 o 
  -7   4   8       23.04       14.35      4.81 o 
  -6   4   8       72.72       58.66      6.94 o 
  -5   4   8       88.86       85.07     21.15 o 
  -4   4   8      327.82      333.07      9.95 o 
  -3   4   8       38.33       37.96      3.88 o 
  -2   4   8      155.55      149.35      6.21 o 
  -1   4   8      119.52      117.02      5.46 o 
   0   4   8      636.37      627.22     11.88 o 
   1   4   8       13.90       14.63      2.62 o 
   2   4   8      204.62      209.13      6.84 o 
   3   4   8        1.99        3.16      2.72 o 
   4   4   8       67.57       70.86      5.79 o 
   5   4   8       33.72       48.61      5.68 o 
   6   4   8       33.10       19.61      5.44 o 
   7   4   8        6.78        6.88      5.14 o 
 -11   5   8        1.05        4.61      5.38 o 
 -10   5   8        7.70       16.92      6.15 o 
  -9   5   8      151.56      175.36     36.14 o 
  -8   5   8        5.24       11.41      7.69 o 
  -7   5   8       10.93       23.34      4.98 o 
  -6   5   8      161.20      134.77      9.69 o 
  -5   5   8        2.71        1.27      4.74 o 
  -4   5   8      104.37      107.12      5.60 o 
  -3   5   8       29.05       27.02      4.33 o 
  -2   5   8       60.63       50.48      4.51 o 
  -1   5   8       24.78       20.35      4.03 o 
   0   5   8      159.36      152.09      6.69 o 
   1   5   8        8.49        7.84      2.56 o 
   2   5   8      843.48      808.92     14.03 o 
   3   5   8       58.64       57.84      4.27 o 
   4   5   8        1.62        9.89      5.10 o 
   5   5   8        1.56       11.03     12.75 o 
   6   5   8       39.28       35.79      8.84 o 
   7   5   8        7.10       11.50      5.69 o 
 -10   6   8      134.62      129.18     10.00 o 
  -9   6   8        0.84        6.79      4.35 o 
  -8   6   8        5.39        6.71      4.32 o 
  -7   6   8       77.66      104.41      8.38 o 
  -6   6   8       46.81       50.50     16.92 o 
  -5   6   8      239.39      249.98      9.40 o 
  -4   6   8        8.66       16.20      4.72 o 
  -3   6   8       45.43       38.20      4.61 o 
  -2   6   8        1.47        5.47      4.30 o 
  -1   6   8      137.94      136.25      8.05 o 
   0   6   8     2389.52     2256.60     63.91 o 
   1   6   8       69.28       65.11      4.06 o 
   2   6   8      106.48      107.20      6.19 o 
   3   6   8       71.23       74.48      6.18 o 
   4   6   8      189.65      179.65      9.89 o 
   5   6   8       28.04       40.69      5.60 o 
   6   6   8        4.71        1.73      3.95 o 
 -10   7   8        9.67       13.84     16.92 o 
  -9   7   8        0.41        1.84      4.35 o 
  -8   7   8       12.62       15.57      6.54 o 
  -7   7   8       68.70       82.29      7.83 o 
  -6   7   8      221.94      241.01     13.82 o 
  -5   7   8       42.99       54.74      5.28 o 
  -4   7   8      169.59      158.66      7.77 o 
  -3   7   8       63.25       71.47     10.09 o 
  -2   7   8      118.73      135.48     14.21 o 
  -1   7   8      112.04      112.08      7.75 o 
   0   7   8       34.41       36.50      5.76 o 
   1   7   8        7.82        1.72      3.63 o 
   2   7   8       53.08       58.25      4.74 o 
   3   7   8      167.59      181.01      8.46 o 
   4   7   8       14.15       22.95     12.30 o 
   5   7   8        0.87        1.70      4.97 o 
  -9   8   8      109.27      114.54     13.84 o 
  -8   8   8        0.02        5.30      5.67 o 
  -7   8   8      247.48      265.57     28.07 o 
  -6   8   8       31.46       26.52      5.98 o 
  -5   8   8       24.51       24.67      5.64 o 
  -4   8   8        3.39        4.62      3.89 o 
  -3   8   8       62.20       62.91      7.10 o 
  -2   8   8        1.67       -0.97      3.79 o 
  -1   8   8        0.16        0.67      4.24 o 
   0   8   8        0.22        0.13      4.57 o 
   1   8   8      115.54      125.59     10.21 o 
   2   8   8       49.30       54.34      6.93 o 
   3   8   8        7.03        8.64      4.41 o 
   4   8   8       19.48       10.92      5.36 o 
  -8   9   8       47.09       61.63      8.53 o 
  -7   9   8        0.01       -3.08      6.19 o 
  -6   9   8       58.88       56.48      5.66 o 
  -5   9   8        8.96        5.96      4.22 o 
  -4   9   8      312.74      289.22     12.85 o 
  -3   9   8        0.78        5.18      4.80 o 
  -2   9   8        4.95        2.56      4.42 o 
  -1   9   8        0.00       -6.92      4.61 o 
   0   9   8       56.38       48.75      7.83 o 
   1   9   8       20.86       14.31      7.17 o 
   2   9   8       80.17       91.70     11.76 o 
   3   9   8       66.74       69.20     13.84 o 
  -6  10   8        5.99        0.00     11.53 o 
  -5  10   8       40.02       34.29      9.30 o 
  -4  10   8       11.88        9.64      8.46 o 
  -3  10   8       37.06       32.33      9.48 o 
  -2  10   8        9.24        9.25     10.38 o 
  -1  10   8       45.46       48.82     18.45 o 
   0  10   8        0.06        1.68      8.38 o 
   1  10   8       49.42       40.19     11.80 o 
  -5 -11   9        2.14        0.33      6.17 o 
  -4 -11   9      145.24      172.68     13.50 o 
  -3 -11   9       45.16       61.58     19.99 o 
  -2 -11   9        0.08       -5.77      5.22 o 
  -1 -11   9        0.39        2.50      9.50 o 
   0 -11   9       49.13       48.49      9.26 o 
   1 -11   9       34.31       31.39     13.46 o 
  -7 -10   9        4.87       10.91      7.32 o 
  -6 -10   9        0.72        0.77      6.46 o 
  -5 -10   9       90.20      100.08     12.65 o 
  -4 -10   9        0.42        4.60      5.58 o 
  -3 -10   9       11.90        5.73      4.32 o 
  -2 -10   9       14.31       15.79      5.77 o 
  -1 -10   9      143.57      167.63     14.43 o 
   0 -10   9       80.65       85.70     10.65 o 
   1 -10   9       28.32       36.54     13.84 o 
   2 -10   9       35.00       26.91      9.41 o 
   3 -10   9       47.15       59.89     13.46 o 
  -8  -9   9        6.38       -0.58     10.38 o 
  -7  -9   9       27.86       31.78      8.84 o 
  -6  -9   9      322.59      356.39     17.37 o 
  -5  -9   9       37.21       38.17      8.85 o 
  -4  -9   9       41.15       43.26      6.24 o 
  -3  -9   9      378.99      407.18     13.85 o 
  -2  -9   9       74.52       71.17      5.27 o 
  -1  -9   9        9.22        5.87      4.51 o 
   0  -9   9        4.37        5.52      5.14 o 
   1  -9   9        6.21        7.26      5.75 o 
   2  -9   9       68.03       74.15     10.41 o 
   3  -9   9        4.79       -7.22     11.53 o 
   4  -9   9       52.62       37.84      9.96 o 
  -9  -8   9       16.28        7.66      6.78 o 
  -8  -8   9      470.18      485.95     30.76 o 
  -7  -8   9       18.36       25.00      6.33 o 
  -6  -8   9       13.31       11.92      4.81 o 
  -5  -8   9       75.13       78.07      7.38 o 
  -4  -8   9      611.65      662.60     33.94 o 
  -3  -8   9       69.77       79.09      7.00 o 
  -2  -8   9      130.58      168.25      8.90 o 
  -1  -8   9       15.19       16.19      3.70 o 
   0  -8   9        2.98        0.05      4.22 o 
   1  -8   9       71.39       62.41      7.85 o 
   2  -8   9       52.08       51.06      7.52 o 
   3  -8   9      200.11      238.50     13.34 o 
   4  -8   9        2.24      -10.45      6.97 o 
   5  -8   9        3.82       -0.77      7.38 o 
 -10  -7   9       16.56       13.46      7.07 o 
  -9  -7   9        8.14       13.19      6.78 o 
  -8  -7   9        0.00        3.84      4.44 o 
  -7  -7   9       88.87       82.39      7.62 o 
  -6  -7   9       53.96       46.13      6.14 o 
  -5  -7   9       37.06       38.03      5.55 o 
  -4  -7   9        4.07        5.71      3.87 o 
  -3  -7   9      177.46      164.55      8.34 o 
  -2  -7   9        3.77        4.36      2.75 o 
  -1  -7   9       67.67       80.16      6.63 o 
   0  -7   9        1.54        2.08      3.96 o 
   1  -7   9      230.32      256.91     10.93 o 
   2  -7   9      258.00      274.54     13.60 o 
   3  -7   9       22.03       29.89      6.78 o 
   4  -7   9        4.61        6.99      5.52 o 
   5  -7   9       47.43       44.72     10.51 o 
   6  -7   9       81.30       83.17     12.30 o 
 -10  -6   9        6.54        0.43      7.21 o 
  -9  -6   9       32.19       32.70      6.47 o 
  -8  -6   9       42.64       37.52      6.55 o 
  -7  -6   9        0.16        1.12      3.14 o 
  -6  -6   9      256.16      238.30      9.28 o 
  -5  -6   9      113.39      117.21      6.07 o 
  -4  -6   9       38.65       53.12      5.17 o 
  -3  -6   9        0.69       32.45      9.40 o 
  -2  -6   9       47.04       59.64      4.65 o 
  -1  -6   9       94.22       86.37      5.69 o 
   0  -6   9     2470.35     2728.24     76.67 o 
   1  -6   9      180.23      162.21      8.72 o 
   2  -6   9        0.46        1.35      4.57 o 
   3  -6   9       45.23       51.48      7.17 o 
   4  -6   9      227.27      238.43     14.70 o 
   5  -6   9       26.71       23.23      6.59 o 
   6  -6   9        9.51       12.68      9.41 o 
   7  -6   9        0.00        6.15     12.30 o 
 -11  -5   9      106.10      126.10     19.99 o 
 -10  -5   9      223.91      234.26     33.45 o 
  -9  -5   9        0.26        2.60      5.10 o 
  -8  -5   9       76.04       76.74      7.00 o 
  -7  -5   9      526.15      524.21     12.52 o 
  -6  -5   9      235.00      224.39      8.71 o 
  -5  -5   9      180.55      161.98      6.83 o 
  -4  -5   9       92.98       97.14      4.89 o 
  -3  -5   9        2.46        1.03      2.11 o 
  -2  -5   9      179.69      156.52      7.29 o 
  -1  -5   9      215.02      219.74      8.20 o 
   0  -5   9       53.78       50.81      4.62 o 
   1  -5   9      148.53      132.75      6.22 o 
   2  -5   9      141.54      143.14      8.29 o 
   3  -5   9       76.78       69.59      8.97 o 
   4  -5   9      112.68      119.82      9.44 o 
   5  -5   9       20.74       12.95      5.79 o 
   6  -5   9        1.31       -4.61     10.76 o 
   7  -5   9       56.61       68.43     15.38 o 
 -11  -4   9       64.24       92.27     16.92 o 
 -10  -4   9       51.65       49.63      9.23 o 
  -9  -4   9       26.72       16.47      6.05 o 
  -8  -4   9      864.37      871.56     40.32 o 
  -7  -4   9       52.34       59.29      5.52 o 
  -6  -4   9       45.50       41.39      3.99 o 
  -5  -4   9        5.71        5.22      2.75 o 
  -4  -4   9        4.76        3.92      1.87 o 
  -3  -4   9      195.98      182.82      5.73 o 
  -2  -4   9      156.58      162.30      5.65 o 
  -1  -4   9       99.49      108.87      4.81 o 
   0  -4   9     1747.76     1739.64     31.20 o 
   1  -4   9      172.15      164.99      7.65 o 
   2  -4   9        1.00       -0.31      3.18 o 
   3  -4   9       59.13       55.89      6.09 o 
   4  -4   9        8.78       10.81      5.52 o 
   5  -4   9       15.95        9.66      5.97 o 
   6  -4   9       55.53       59.86      9.74 o 
   7  -4   9       22.28       28.45     13.84 o 
 -12  -3   9       31.29       13.84     13.07 o 
 -11  -3   9       28.68       15.38     11.53 o 
 -10  -3   9       24.65       22.18      7.01 o 
  -9  -3   9       91.99      102.07      9.25 o 
  -8  -3   9       46.43       53.44      6.50 o 
  -7  -3   9      317.78      298.19     10.18 o 
  -6  -3   9       67.41       82.88      7.33 o 
  -5  -3   9      389.85      388.93      9.85 o 
  -4  -3   9      114.73       97.28      3.88 o 
  -3  -3   9      172.99      182.48      5.78 o 
  -2  -3   9      358.13      359.09      8.26 o 
  -1  -3   9       11.78        5.28      2.25 o 
   0  -3   9        7.81        4.92      2.26 o 
   1  -3   9      213.23      220.53      7.94 o 
   2  -3   9      375.94      356.52     10.18 o 
   3  -3   9        0.25       14.29      4.54 o 
   4  -3   9        1.33        0.59      4.55 o 
   5  -3   9       38.82       41.13      7.70 o 
   6  -3   9      134.47      142.05     13.01 o 
   7  -3   9       74.66       69.97     16.92 o 
 -12  -2   9        4.97        6.92     12.30 o 
 -11  -2   9       11.89       20.76     11.53 o 
 -10  -2   9       69.88       51.31     13.10 o 
  -9  -2   9       33.25       35.29      6.43 o 
  -8  -2   9      149.89      156.30      9.32 o 
  -7  -2   9      182.01      169.53     12.99 o 
  -6  -2   9       79.65       83.13      5.78 o 
  -5  -2   9      935.12      937.18     21.53 o 
  -4  -2   9     1593.27     1562.95     27.53 o 
  -3  -2   9      359.56      332.16      7.61 o 
  -2  -2   9       48.07       54.72      3.49 o 
  -1  -2   9      114.68      118.48      6.37 o 
   0  -2   9      570.28      561.48     11.18 o 
   1  -2   9       12.19        9.76      2.40 o 
   2  -2   9        5.94        7.50      3.05 o 
   3  -2   9       98.47       80.02      4.90 o 
   4  -2   9        9.25        4.03      4.34 o 
   5  -2   9        0.04       -0.94      4.25 o 
   6  -2   9       23.93       12.39      7.21 o 
   7  -2   9        0.00       -3.08     12.30 o 
   8  -2   9        3.56        0.77     13.07 o 
 -12  -1   9       27.79       19.22     13.07 o 
 -11  -1   9        3.46        2.31     10.00 o 
 -10  -1   9      116.54      114.00     13.84 o 
  -9  -1   9        0.43       -1.17      6.92 o 
  -8  -1   9      122.24      119.85     10.31 o 
  -7  -1   9       16.00       16.22      5.30 o 
  -6  -1   9      621.26      565.06     29.02 o 
  -5  -1   9     2975.83     2851.37     53.16 o 
  -4  -1   9        2.70        3.08      1.60 o 
  -3  -1   9       87.61       80.59      3.28 o 
  -2  -1   9      816.02      753.96     12.22 o 
  -1  -1   9      106.98       84.89      3.87 o 
   0  -1   9        0.70        4.14      1.94 o 
   1  -1   9      587.04      598.89     10.22 o 
   2  -1   9       35.37       29.47      3.73 o 
   3  -1   9       38.55       35.63      3.80 o 
   4  -1   9        8.90        8.60      3.24 o 
   5  -1   9        7.73        3.96      4.49 o 
   6  -1   9      172.48      177.28     15.76 o 
   7  -1   9       50.55       45.72      9.74 o 
   8  -1   9        6.53        3.08     13.84 o 
 -12   0   9       69.83       82.27     15.38 o 
 -11   0   9      210.53      262.20     21.53 o 
 -10   0   9        0.77       -2.90      4.80 o 
  -9   0   9       11.18       21.78      5.91 o 
  -8   0   9       43.63       48.38     10.68 o 
  -7   0   9       14.21       14.96      4.82 o 
  -6   0   9       67.38       64.87      6.51 o 
  -5   0   9        5.77        8.74      3.13 o 
  -4   0   9      715.92      731.30     19.23 o 
  -3   0   9     1130.85     1171.75     24.35 o 
  -2   0   9       89.28       95.37      4.53 o 
  -1   0   9       83.11       90.62      5.00 o 
   0   0   9       14.29       44.40      6.22 o 
   1   0   9        8.13        3.31      2.02 o 
   2   0   9      273.86      271.88      7.11 o 
   3   0   9      652.56      699.17     14.99 o 
   4   0   9      226.47      206.35      8.13 o 
   5   0   9       32.12       17.35      3.79 o 
   6   0   9       28.93       22.88      7.02 o 
   7   0   9       12.07        7.95     15.38 o 
 -12   1   9      123.12      138.40     16.15 o 
 -11   1   9       33.59       41.53     13.46 o 
 -10   1   9      189.82      186.09     11.42 o 
  -9   1   9      240.14      271.01     12.30 o 
  -8   1   9      380.70      366.18     15.63 o 
  -7   1   9      152.34      143.85     11.98 o 
  -6   1   9      897.34      774.48     23.24 o 
  -5   1   9       86.69       70.26      6.52 o 
  -4   1   9      176.30      152.91      6.96 o 
  -3   1   9      251.18      255.93      9.13 o 
  -2   1   9      372.89      377.89      8.24 o 
  -1   1   9       26.25       28.13      2.63 o 
   0   1   9      135.24      138.62      4.58 o 
   1   1   9      220.62      202.24      5.66 o 
   2   1   9      282.14      276.23      9.23 o 
   3   1   9      311.97      330.08      8.54 o 
   4   1   9        0.48        0.56      2.85 o 
   5   1   9       15.32       17.92      4.44 o 
   6   1   9       47.03       50.81      7.31 o 
   7   1   9       53.20       59.13      8.13 o 
 -12   2   9       67.20       79.97     13.07 o 
 -11   2   9       34.95       33.81      6.78 o 
 -10   2   9       26.05       30.64      6.09 o 
  -9   2   9        1.01        3.76      5.05 o 
  -8   2   9      422.97      420.10     15.11 o 
  -7   2   9        0.22       -4.43      3.00 o 
  -6   2   9       68.56       63.40      6.99 o 
  -5   2   9        0.53        1.63      3.31 o 
  -4   2   9      253.43      214.99     11.85 o 
  -3   2   9     1671.34     1622.64     29.02 o 
  -2   2   9        0.36       -2.87      2.10 o 
  -1   2   9       46.18       40.96      3.14 o 
   0   2   9       71.25       75.95      3.63 o 
   1   2   9      313.48      309.93      8.14 o 
   2   2   9      230.53      223.69      6.55 o 
   3   2   9       27.12       27.68      6.36 o 
   4   2   9       77.50       69.65      5.79 o 
   5   2   9        0.68       -2.00      3.33 o 
   6   2   9       47.45       57.93      6.05 o 
   7   2   9        2.46        0.77      7.69 o 
 -12   3   9        0.14       14.61      9.23 o 
 -11   3   9        8.27       22.30      9.23 o 
 -10   3   9      101.72      116.11     12.30 o 
  -9   3   9       46.99       63.42     18.45 o 
  -8   3   9      415.43      423.84     18.50 o 
  -7   3   9      217.00      214.96     12.31 o 
  -6   3   9      150.65      157.78      7.93 o 
  -5   3   9      723.89      665.88     18.88 o 
  -4   3   9      316.39      276.23     10.98 o 
  -3   3   9       76.20       70.33      6.88 o 
  -2   3   9       84.65       78.73      5.00 o 
  -1   3   9       31.18       33.34      2.32 o 
   0   3   9        1.88        0.52      2.35 o 
   1   3   9       57.78       62.09      4.15 o 
   2   3   9      114.93      137.00      8.21 o 
   3   3   9       27.98       35.54      4.53 o 
   4   3   9        0.97        2.42      5.28 o 
   5   3   9       54.34       53.47      6.78 o 
   6   3   9       11.46       10.72      5.14 o 
   7   3   9       10.69       15.11      5.36 o 
 -11   4   9       23.15       34.60      8.46 o 
 -10   4   9      100.57      129.95     12.30 o 
  -9   4   9       48.77       58.68      7.63 o 
  -8   4   9       58.67       48.30      7.00 o 
  -7   4   9       48.29       33.50      6.31 o 
  -6   4   9        0.05        0.93      4.21 o 
  -5   4   9        4.85        0.02      3.10 o 
  -4   4   9      323.17      323.03     11.94 o 
  -3   4   9       26.60       28.52      7.23 o 
  -2   4   9       16.22       16.56      3.44 o 
  -1   4   9        6.52        4.90      2.72 o 
   0   4   9       38.34       45.68      3.71 o 
   1   4   9      129.38      122.04      5.39 o 
   2   4   9      142.25      143.81      6.07 o 
   3   4   9        4.47        8.78      3.59 o 
   4   4   9      150.02      140.65      8.34 o 
   5   4   9       48.33       41.57      6.78 o 
   6   4   9      112.90      151.88     10.83 o 
 -11   5   9        1.53       10.00      6.92 o 
 -10   5   9       18.22       14.61      6.92 o 
  -9   5   9        2.02        6.12     14.22 o 
  -8   5   9       53.75       81.62      7.79 o 
  -7   5   9      142.06      127.09     10.17 o 
  -6   5   9       62.10       82.84      8.25 o 
  -5   5   9      203.18      182.26     11.24 o 
  -4   5   9       17.18       15.55      4.43 o 
  -3   5   9       69.61       57.93      6.38 o 
  -2   5   9      743.42      737.06     31.74 o 
  -1   5   9       19.31        9.26      3.77 o 
   0   5   9       19.45       23.19      3.89 o 
   1   5   9       51.42       49.06      3.93 o 
   2   5   9        0.72       -3.46      2.31 o 
   3   5   9      186.74      209.04     10.24 o 
   4   5   9        6.35       25.01      8.98 o 
   5   5   9        0.98       -0.77      4.35 o 
   6   5   9       11.94       10.76      5.44 o 
 -10   6   9       10.62       18.60      8.84 o 
  -9   6   9       54.44       50.78      9.61 o 
  -8   6   9        5.99        0.00     10.00 o 
  -7   6   9      175.55      220.32     14.22 o 
  -6   6   9       10.47       17.69      6.19 o 
  -5   6   9       15.30       16.92      7.25 o 
  -4   6   9       91.43       90.63      7.10 o 
  -3   6   9       12.26       25.69      6.22 o 
  -2   6   9      309.64      294.95     11.57 o 
  -1   6   9       34.77       22.63      5.44 o 
   0   6   9      308.70      344.56     11.42 o 
   1   6   9       14.46        9.31      3.10 o 
   2   6   9        2.33        2.63      2.97 o 
   3   6   9       24.51       29.71      4.97 o 
   4   6   9       23.33       32.16     11.21 o 
   5   6   9        7.03        1.92      4.89 o 
 -10   7   9       19.24       16.87      5.86 o 
  -9   7   9      271.44      317.30     15.58 o 
  -8   7   9       66.55       68.53      8.48 o 
  -7   7   9       15.92       19.74      6.19 o 
  -6   7   9       56.28       62.48      5.66 o 
  -5   7   9        9.41       13.39      4.06 o 
  -4   7   9      383.17      348.89     12.14 o 
  -3   7   9       53.91       63.48      7.44 o 
  -2   7   9        8.39        6.08      4.27 o 
  -1   7   9        0.45        3.16      4.51 o 
   0   7   9        9.43        5.84      5.12 o 
   1   7   9        4.93        6.10      4.38 o 
   2   7   9        0.10        1.37      3.41 o 
   3   7   9        0.02        3.50      4.80 o 
   4   7   9        0.00        5.34      4.97 o 
  -9   8   9       40.92       41.52      7.87 o 
  -8   8   9       46.39       49.84      7.91 o 
  -7   8   9       24.84       32.74      7.00 o 
  -6   8   9      139.34      157.95      8.70 o 
  -5   8   9       32.35       30.19      5.30 o 
  -4   8   9      163.10      200.86     14.43 o 
  -3   8   9        6.21       -0.94      3.78 o 
  -2   8   9       23.40       21.15      5.56 o 
  -1   8   9       48.94       55.83      7.03 o 
   0   8   9       17.04       20.95      6.84 o 
   1   8   9      159.15      188.80     23.64 o 
   2   8   9        0.11        3.21      5.22 o 
   3   8   9        0.10       -2.95      4.54 o 
  -7   9   9       29.91       21.84     11.15 o 
  -6   9   9        5.29       10.58      7.30 o 
  -5   9   9       42.40       55.00      9.56 o 
  -4   9   9       13.69       18.05      8.10 o 
  -3   9   9       27.66       18.29      9.20 o 
  -2   9   9       78.83      106.38     18.45 o 
  -1   9   9      142.91      163.35     15.60 o 
   0   9   9        1.05        7.38      8.96 o 
   1   9   9        5.63       29.90     10.81 o 
   2   9   9        6.88       19.22      9.20 o 
  -5  10   9        2.18        6.92      9.23 o 
  -4  10   9        3.09        5.46     19.61 o 
  -3  10   9       15.99       20.97     12.69 o 
  -2  10   9        3.68        2.31      8.96 o 
  -1  10   9        0.02       -0.90     12.30 o 
   0  10   9        5.41       -0.40     16.15 o 
  -4 -11  10        6.78       11.00      5.95 o 
  -3 -11  10       39.36       53.97     19.99 o 
  -2 -11  10       45.24       27.15     10.59 o 
  -1 -11  10       41.64       33.67     15.76 o 
   0 -11  10        1.76       -0.77     12.30 o 
  -6 -10  10        4.19        0.13      7.64 o 
  -5 -10  10        3.83       12.18      6.10 o 
  -4 -10  10      194.36      175.33     21.74 o 
  -3 -10  10       25.93       16.43      8.76 o 
  -2 -10  10      136.44      130.51     13.21 o 
  -1 -10  10       16.06       12.61      5.43 o 
   0 -10  10       21.11       25.90      7.80 o 
   1 -10  10        2.64       -7.84      8.10 o 
   2 -10  10      135.44      197.64     16.62 o 
  -8  -9  10       31.39       20.42      7.87 o 
  -7  -9  10      221.03      235.29     22.30 o 
  -6  -9  10        0.59        0.63      5.51 o 
  -5  -9  10      175.95      161.89     11.09 o 
  -4  -9  10      178.85      180.93     20.79 o 
  -3  -9  10      119.64      115.92     18.17 o 
  -2  -9  10        0.55        1.49      3.48 o 
  -1  -9  10        5.24        6.36      5.55 o 
   0  -9  10      199.60      226.19     14.47 o 
   1  -9  10      182.45      218.96     13.42 o 
   2  -9  10       40.47       47.68     10.90 o 
   3  -9  10        1.71        1.89      9.23 o 
  -9  -8  10       21.36       20.31      7.32 o 
  -8  -8  10       95.08       67.88     20.38 o 
  -7  -8  10       88.79       88.08     10.33 o 
  -6  -8  10        0.04        1.54      4.29 o 
  -5  -8  10      143.74      160.66     17.42 o 
  -4  -8  10      142.65      141.30     12.87 o 
  -3  -8  10       13.97       15.69      4.57 o 
  -2  -8  10        0.12       -4.65      3.38 o 
  -1  -8  10       82.60       92.88     10.98 o 
   0  -8  10      225.76      204.15     10.78 o 
   1  -8  10        9.02        6.51      8.62 o 
   2  -8  10       21.06       16.15      6.52 o 
   3  -8  10       90.10       83.43     12.19 o 
   4  -8  10      104.47      131.48     24.22 o 
 -10  -7  10      227.93      223.75     23.07 o 
  -9  -7  10       43.18       33.06     11.53 o 
  -8  -7  10       41.82       43.34      7.87 o 
  -7  -7  10      192.43      199.73     15.15 o 
  -6  -7  10      236.19      260.89     12.03 o 
  -5  -7  10       15.09       14.62      4.98 o 
  -4  -7  10        0.15       -2.94      3.83 o 
  -3  -7  10       41.88       33.99      5.06 o 
  -2  -7  10       33.88       26.14      4.35 o 
  -1  -7  10        2.25        4.30      3.95 o 
   0  -7  10       23.76       25.47      5.84 o 
   1  -7  10       11.83        5.36      4.72 o 
   2  -7  10      105.34      101.57     22.64 o 
   3  -7  10       32.26       39.80     13.91 o 
   4  -7  10       56.94       55.80     11.45 o 
   5  -7  10        5.18       11.78      9.41 o 
 -10  -6  10       50.43       57.67     17.69 o 
  -9  -6  10        6.85        7.87      4.97 o 
  -8  -6  10      139.45      136.56      9.73 o 
  -7  -6  10       35.38       35.64      4.62 o 
  -6  -6  10        0.13       -1.64      3.09 o 
  -5  -6  10        0.11        0.13      3.09 o 
  -4  -6  10      366.49      380.30     15.32 o 
  -3  -6  10      125.26      142.62      7.43 o 
  -2  -6  10       27.03       31.45      4.45 o 
  -1  -6  10      216.03      184.84      8.00 o 
   0  -6  10      651.43      684.90     19.97 o 
   1  -6  10       57.99       53.16      6.28 o 
   2  -6  10       49.92       46.87      6.33 o 
   3  -6  10      261.90      257.94     16.05 o 
   4  -6  10       75.10       76.05      8.99 o 
   5  -6  10        3.65       -7.02     10.00 o 
   6  -6  10      150.85      139.17     20.76 o 
 -11  -5  10       34.73       56.90     16.15 o 
 -10  -5  10        0.01        4.38      6.52 o 
  -9  -5  10      249.23      233.25     15.66 o 
  -8  -5  10       40.67       40.84      6.41 o 
  -7  -5  10       42.66       31.78      5.33 o 
  -6  -5  10        9.24        6.79      3.29 o 
  -5  -5  10       46.62       38.54      4.36 o 
  -4  -5  10      106.38      113.69      5.91 o 
  -3  -5  10       72.82       65.85      4.65 o 
  -2  -5  10       63.37       83.24      5.75 o 
  -1  -5  10       22.88       20.99      4.41 o 
   0  -5  10       31.04       30.50      4.10 o 
   1  -5  10        0.86        5.42      3.17 o 
   2  -5  10      304.45      283.25     11.84 o 
   3  -5  10        1.13        0.62      4.86 o 
   4  -5  10        9.15        6.46      5.58 o 
   5  -5  10      236.64      263.99     14.45 o 
   6  -5  10       47.89       63.05     16.15 o 
 -11  -4  10        7.82       27.68     13.84 o 
 -10  -4  10        3.98       -1.20      7.69 o 
  -9  -4  10        0.40        1.87      5.46 o 
  -8  -4  10      386.13      398.73     14.85 o 
  -7  -4  10        6.52        5.24      3.67 o 
  -6  -4  10       18.27       12.47      3.26 o 
  -5  -4  10      506.19      512.94     12.38 o 
  -4  -4  10      223.88      205.77      7.61 o 
  -3  -4  10        0.01       -0.74      2.23 o 
  -2  -4  10       32.50       29.99      3.23 o 
  -1  -4  10      170.77      174.19      6.94 o 
   0  -4  10       18.62       15.03      4.34 o 
   1  -4  10        1.19       -1.75      4.40 o 
   2  -4  10       22.38       18.06      3.31 o 
   3  -4  10        0.19        5.44      4.36 o 
   4  -4  10       95.80      112.93     10.06 o 
   5  -4  10       51.78       66.36     11.36 o 
   6  -4  10       38.06       23.84     13.84 o 
 -11  -3  10       25.21        9.23     12.30 o 
 -10  -3  10       12.13       10.67      6.65 o 
  -9  -3  10      961.94      921.95     28.66 o 
  -8  -3  10       61.87       63.78      7.77 o 
  -7  -3  10       63.09       65.22      5.75 o 
  -6  -3  10      529.15      495.99     13.66 o 
  -5  -3  10       35.72       21.57      3.58 o 
  -4  -3  10       36.36       34.19      3.95 o 
  -3  -3  10        3.46       -3.14      2.09 o 
  -2  -3  10      115.61       91.10      4.55 o 
  -1  -3  10       14.27       15.71      2.85 o 
   0  -3  10      212.40      217.70      9.99 o 
   1  -3  10       27.50       24.45      3.98 o 
   2  -3  10      136.91      130.27      6.64 o 
   3  -3  10        5.89        7.05      2.92 o 
   4  -3  10        1.35       -2.51      4.45 o 
   5  -3  10       91.43      106.51     15.86 o 
   6  -3  10        0.02       -2.62      6.63 o 
   7  -3  10       17.52       -4.61     13.07 o 
 -12  -2  10       96.89      156.86     19.99 o 
 -11  -2  10      195.71      253.74     23.07 o 
 -10  -2  10        3.82        9.56      6.09 o 
  -9  -2  10       46.47       33.29     13.46 o 
  -8  -2  10       13.34       14.30      5.22 o 
  -7  -2  10      258.73      232.59     17.49 o 
  -6  -2  10       98.05       85.43      6.39 o 
  -5  -2  10       70.28       82.14      6.99 o 
  -4  -2  10      201.26      203.69      7.38 o 
  -3  -2  10      587.94      547.30     11.58 o 
  -2  -2  10        3.96       -0.40      2.16 o 
  -1  -2  10      122.68      124.78      5.27 o 
   0  -2  10      178.65      174.78      5.77 o 
   1  -2  10        2.45       -1.36      2.53 o 
   2  -2  10       25.85       16.51      4.07 o 
   3  -2  10      653.56      635.83     18.85 o 
   4  -2  10       25.10       21.03      5.10 o 
   5  -2  10        9.57       12.34      5.94 o 
   6  -2  10       16.99       20.98      9.61 o 
   7  -2  10       67.26       79.97     18.45 o 
 -12  -1  10       22.54       46.13     13.84 o 
 -11  -1  10       32.63       29.99     11.53 o 
 -10  -1  10        3.34        4.45      6.09 o 
  -9  -1  10       59.29       60.68      8.41 o 
  -8  -1  10       12.35       13.28      9.65 o 
  -7  -1  10      100.00       78.79      7.76 o 
  -6  -1  10      349.60      336.30     14.03 o 
  -5  -1  10       30.41       17.79      5.58 o 
  -4  -1  10      175.01      158.25      7.09 o 
  -3  -1  10        0.30        2.99      2.20 o 
  -2  -1  10      181.16      181.91      5.76 o 
  -1  -1  10      194.58      216.14      6.14 o 
   0  -1  10        1.92       -2.48      2.16 o 
   1  -1  10       20.64       16.74      2.77 o 
   2  -1  10      403.03      379.39     10.28 o 
   3  -1  10        7.42        4.57      3.11 o 
   4  -1  10        4.14        1.02      3.41 o 
   5  -1  10       43.80       36.76      6.75 o 
   6  -1  10      257.03      289.26     26.61 o 
   7  -1  10       18.77        3.08     13.84 o 
 -12   0  10       83.13       92.27     15.38 o 
 -11   0  10        4.26       15.38     10.76 o 
 -10   0  10       65.39       93.71      9.50 o 
  -9   0  10       36.83       50.60      6.84 o 
  -8   0  10      894.74      887.00     25.47 o 
  -7   0  10       94.52       73.69     13.08 o 
  -6   0  10      212.42      192.02     10.51 o 
  -5   0  10      265.85      285.06     12.64 o 
  -4   0  10      606.66      571.58     18.76 o 
  -3   0  10     1197.23     1169.49     19.62 o 
  -2   0  10       26.21       32.46      3.14 o 
  -1   0  10       12.68       12.07      2.52 o 
   0   0  10       58.04       92.42     14.53 o 
   1   0  10      166.37      163.16      5.31 o 
   2   0  10       63.60       65.79      4.79 o 
   3   0  10      237.51      230.37      8.27 o 
   4   0  10        2.23        2.35      3.35 o 
   5   0  10       89.99       89.49      7.21 o 
   6   0  10       44.79       26.88      6.63 o 
   7   0  10       16.21       10.00     15.38 o 
 -12   1  10       10.65       21.53     11.53 o 
 -11   1  10      106.07      123.80     16.15 o 
 -10   1  10       56.66       45.83      7.61 o 
  -9   1  10       95.09       77.09     11.91 o 
  -8   1  10       27.26       17.22      5.10 o 
  -7   1  10      149.51      117.43     10.02 o 
  -6   1  10     1021.06     1001.41     27.04 o 
  -5   1  10      694.87      631.15     19.49 o 
  -4   1  10       32.97       28.37      4.21 o 
  -3   1  10      268.74      266.27      9.75 o 
  -2   1  10        4.11        5.49      3.02 o 
  -1   1  10      475.31      446.23     10.30 o 
   0   1  10      342.92      309.06      8.11 o 
   1   1  10        0.37        0.22      2.16 o 
   2   1  10       54.25       57.53      4.99 o 
   3   1  10       51.91       44.25      6.33 o 
   4   1  10        0.01        2.90      3.41 o 
   5   1  10        4.37        4.91      4.18 o 
   6   1  10       54.20       60.07     12.69 o 
   7   1  10        0.02       10.00      9.23 o 
 -12   2  10        2.85       11.53     10.00 o 
 -11   2  10       60.98       70.67      8.41 o 
 -10   2  10       70.67       70.26      9.61 o 
  -9   2  10        6.77       11.44     10.49 o 
  -8   2  10        0.50        7.89      4.48 o 
  -7   2  10        0.09       -1.71      4.03 o 
  -6   2  10      481.87      410.08     25.32 o 
  -5   2  10       73.32       78.20      8.39 o 
  -4   2  10      268.33      252.61     11.70 o 
  -3   2  10        1.54        4.48      3.37 o 
  -2   2  10       41.15       43.86      5.69 o 
  -1   2  10       64.29       66.24      7.18 o 
   0   2  10       93.64       77.54      4.38 o 
   1   2  10       40.31       37.22      3.60 o 
   2   2  10      354.38      366.28     10.15 o 
   3   2  10       47.90       45.63      6.12 o 
   4   2  10       21.37       15.58      5.14 o 
   5   2  10       93.06       63.92     14.22 o 
   6   2  10       29.54       24.68      6.09 o 
 -11   3  10       10.39        9.61      5.98 o 
 -10   3  10      183.55      167.03     10.33 o 
  -9   3  10        0.56       -1.89      5.16 o 
  -8   3  10        3.48       -1.06      3.85 o 
  -7   3  10        0.06       -0.62      3.59 o 
  -6   3  10      247.38      218.66     12.03 o 
  -5   3  10      682.49      617.17     18.91 o 
  -4   3  10       70.48       62.54     12.93 o 
  -3   3  10      215.84      198.58     10.82 o 
  -2   3  10       13.41       18.93      4.28 o 
  -1   3  10       36.72       40.74      3.71 o 
   0   3  10        1.87        3.66      2.36 o 
   1   3  10        0.45        1.08      2.41 o 
   2   3  10      438.56      444.34     11.68 o 
   3   3  10        0.09        2.93      7.32 o 
   4   3  10       20.39       23.72      5.44 o 
   5   3  10       32.89       36.20      6.52 o 
   6   3  10       29.44       18.12      5.69 o 
 -11   4  10       30.15       46.90     10.00 o 
 -10   4  10       12.34        1.54      6.92 o 
  -9   4  10        6.58        5.50      7.69 o 
  -8   4  10      256.47      254.27     32.68 o 
  -7   4  10       22.51       18.36      8.72 o 
  -6   4  10      362.99      309.06     12.17 o 
  -5   4  10        4.51        4.42      7.93 o 
  -4   4  10      123.58      120.51      8.57 o 
  -3   4  10       21.32       16.71      5.00 o 
  -2   4  10     1035.06      944.21     25.65 o 
  -1   4  10       97.08       94.60      5.65 o 
   0   4  10      345.86      355.07      8.85 o 
   1   4  10        8.31        9.51      2.88 o 
   2   4  10       92.36       96.74      6.42 o 
   3   4  10       18.94       34.31      9.35 o 
   4   4  10        0.38        5.97      4.60 o 
   5   4  10       16.76       18.78      5.69 o 
   6   4  10       12.58       11.97      7.69 o 
 -11   5  10        0.00       -1.54      6.15 o 
 -10   5  10       17.44       15.80     11.92 o 
  -9   5  10       21.62       13.38      5.78 o 
  -8   5  10        4.82        1.60      5.62 o 
  -7   5  10       55.05       50.18      7.20 o 
  -6   5  10      187.16      174.00     13.54 o 
  -5   5  10       25.93       20.66      5.00 o 
  -4   5  10      324.99      296.84     19.58 o 
  -3   5  10      417.70      411.84     15.72 o 
  -2   5  10      134.98      133.73      8.53 o 
  -1   5  10        1.72       -3.30      3.34 o 
   0   5  10      181.19      188.49      8.01 o 
   1   5  10        3.16        4.90      3.05 o 
   2   5  10      115.99      132.24      6.13 o 
   3   5  10        0.98        6.92      4.84 o 
   4   5  10       17.23       12.69      5.44 o 
   5   5  10        0.33        3.46      4.89 o 
 -10   6  10       11.73       21.19      6.94 o 
  -9   6  10        1.74       15.38      5.78 o 
  -8   6  10        8.90        5.94     10.76 o 
  -7   6  10        7.36        4.74      3.70 o 
  -6   6  10       99.51      107.15     10.21 o 
  -5   6  10        0.81        1.68      4.68 o 
  -4   6  10      156.03      148.96     15.72 o 
  -3   6  10       47.42       52.25      6.16 o 
  -2   6  10      146.82      132.26     10.99 o 
  -1   6  10      155.59      156.49      9.64 o 
   0   6  10      227.65      241.71     10.66 o 
   1   6  10        6.32        7.39      4.45 o 
   2   6  10        4.56        8.55      3.40 o 
   3   6  10       11.81       14.15      5.36 o 
   4   6  10       15.00       23.47      6.23 o 
  -9   7  10       21.81       28.76      7.21 o 
  -8   7  10        0.69        2.00      9.23 o 
  -7   7  10       17.13       11.98      4.13 o 
  -6   7  10       23.15       19.48      4.90 o 
  -5   7  10       61.60       78.32      7.13 o 
  -4   7  10        6.43       -0.81      4.17 o 
  -3   7  10       86.88       92.37      7.69 o 
  -2   7  10       78.47       70.12      7.22 o 
  -1   7  10       44.11       58.92      7.09 o 
   0   7  10        6.51       17.17      5.86 o 
   1   7  10        5.48        9.87      5.77 o 
   2   7  10       60.20       68.40      6.23 o 
   3   7  10       23.02       17.55      5.69 o 
  -8   8  10        9.09       -3.42     11.92 o 
  -7   8  10       46.34       60.39      6.52 o 
  -6   8  10        7.06        3.57      4.56 o 
  -5   8  10        3.87       10.08      5.06 o 
  -4   8  10        9.84        0.63      4.68 o 
  -3   8  10       51.49       53.95      7.59 o 
  -2   8  10       61.88       83.18     11.09 o 
  -1   8  10       12.14       12.93      8.91 o 
   0   8  10       90.89       81.49     12.87 o 
   1   8  10       11.78       23.81      8.33 o 
   2   8  10       47.73       82.56     25.76 o 
  -6   9  10       40.11       23.84      8.43 o 
  -5   9  10       11.38       20.60      8.87 o 
  -4   9  10        5.21       10.04      8.10 o 
  -3   9  10        5.65       17.76     10.00 o 
  -2   9  10       14.02       18.34     12.69 o 
  -1   9  10       30.21       45.73     15.38 o 
   0   9  10        1.21      -11.91     29.99 o 
  -5 -10  11       45.76       45.80      8.25 o 
  -4 -10  11       30.31       26.79      7.19 o 
  -3 -10  11       10.57       13.35      5.87 o 
  -2 -10  11        3.36       -6.13      8.10 o 
  -1 -10  11      183.19      187.36     12.28 o 
   0 -10  11        2.04      -11.58      8.65 o 
   1 -10  11        2.67       17.69     13.07 o 
  -7  -9  11      336.39      433.67     29.99 o 
  -6  -9  11       93.73      115.86     13.23 o 
  -5  -9  11        3.70        3.69      5.99 o 
  -4  -9  11        1.19       -1.01      6.22 o 
  -3  -9  11       84.94       82.51      8.77 o 
  -2  -9  11       46.05       47.20      6.93 o 
  -1  -9  11        2.56        7.80      5.61 o 
   0  -9  11       34.96       29.46      8.19 o 
   1  -9  11      189.23      200.12     17.51 o 
   2  -9  11       15.11       10.59      9.61 o 
  -8  -8  11      174.53      212.99     22.30 o 
  -7  -8  11       42.00       41.24      7.81 o 
  -6  -8  11        2.26        0.38      4.88 o 
  -5  -8  11       24.03       28.84      5.90 o 
  -4  -8  11       45.44       41.17     10.79 o 
  -3  -8  11        0.26       -5.16      4.51 o 
  -2  -8  11       47.66       56.20      6.16 o 
  -1  -8  11        8.26        8.98      4.03 o 
   0  -8  11       95.31       81.49      8.26 o 
   1  -8  11       41.26       33.25      7.83 o 
   2  -8  11      116.49      119.15     14.51 o 
   3  -8  11       45.22       54.42     17.30 o 
  -9  -7  11        2.19       -2.31      8.46 o 
  -8  -7  11        7.49        6.86     10.00 o 
  -7  -7  11        0.75       -0.09      5.21 o 
  -6  -7  11       33.04       32.96      6.42 o 
  -5  -7  11        5.35        2.86      4.58 o 
  -4  -7  11       15.11        8.21      5.30 o 
  -3  -7  11       14.06       16.76      5.91 o 
  -2  -7  11        5.28        3.32      3.96 o 
  -1  -7  11        4.66        0.27      3.71 o 
   0  -7  11       32.32       38.74      5.51 o 
   1  -7  11      823.26      886.93     27.49 o 
   2  -7  11      205.98      228.35     13.52 o 
   3  -7  11        0.13        6.31      6.29 o 
   4  -7  11        0.05        3.36      8.86 o 
 -10  -6  11        0.13      -11.53     11.53 o 
  -9  -6  11       42.94       41.91      7.52 o 
  -8  -6  11        0.02       -6.59      4.39 o 
  -7  -6  11        0.11       -2.75      3.43 o 
  -6  -6  11      124.98      121.41     10.76 o 
  -5  -6  11       63.33       58.20      6.69 o 
  -4  -6  11       77.04       68.81      7.99 o 
  -3  -6  11       37.44       32.28      6.53 o 
  -2  -6  11        0.44        1.84      3.59 o 
  -1  -6  11       91.51      111.11      6.84 o 
   0  -6  11      554.88      558.37     16.05 o 
   1  -6  11       76.18       58.06      6.99 o 
   2  -6  11       13.95       10.76      5.38 o 
   3  -6  11       36.84       47.80      8.08 o 
   4  -6  11       84.12       78.79     12.36 o 
   5  -6  11       52.55       36.02     25.76 o 
 -10  -5  11       20.49       10.76     13.07 o 
  -9  -5  11      128.24      123.00     23.07 o 
  -8  -5  11        1.26        2.42      4.20 o 
  -7  -5  11      204.30      180.87      7.69 o 
  -6  -5  11      277.78      308.12      9.97 o 
  -5  -5  11        6.81        3.04      3.07 o 
  -4  -5  11      221.08      223.18      9.22 o 
  -3  -5  11        1.20        2.56      4.22 o 
  -2  -5  11       76.78       87.60      6.61 o 
  -1  -5  11       29.68       23.68      4.28 o 
   0  -5  11       89.01       94.28      6.08 o 
   1  -5  11       33.60       33.68      4.43 o 
   2  -5  11       22.89       13.97      5.66 o 
   3  -5  11      109.44      136.98     10.99 o 
   4  -5  11        0.34       -4.78      8.74 o 
   5  -5  11       40.84       47.49     11.38 o 
 -11  -4  11      139.60      115.34     19.99 o 
 -10  -4  11        0.37      -14.61     10.00 o 
  -9  -4  11       18.23       18.80      9.23 o 
  -8  -4  11        4.86       12.29      5.26 o 
  -7  -4  11       36.48       21.10      5.35 o 
  -6  -4  11        2.07       -0.17      3.02 o 
  -5  -4  11        0.01        1.63      3.07 o 
  -4  -4  11       14.14        8.18      3.32 o 
  -3  -4  11       70.55       70.82      7.01 o 
  -2  -4  11       34.97       27.94      4.01 o 
  -1  -4  11       84.39       98.76      6.22 o 
   0  -4  11       49.28       40.46      4.69 o 
   1  -4  11      110.29       92.90      6.05 o 
   2  -4  11        0.56        0.96      3.12 o 
   3  -4  11      179.32      173.44     10.41 o 
   4  -4  11      218.91      210.65     13.52 o 
   5  -4  11        9.11       20.75      7.97 o 
   6  -4  11       22.62       26.91     15.38 o 
 -11  -3  11        0.46        0.77     11.53 o 
 -10  -3  11       78.29       87.66     16.15 o 
  -9  -3  11       36.58       21.05      7.76 o 
  -8  -3  11        1.82        0.86      6.18 o 
  -7  -3  11       49.51       57.18      7.60 o 
  -6  -3  11       40.32       42.71      5.46 o 
  -5  -3  11      246.21      242.79      8.44 o 
  -4  -3  11       47.56       52.35      4.88 o 
  -3  -3  11      232.39      223.60     11.01 o 
  -2  -3  11      145.27      159.69      7.47 o 
  -1  -3  11        0.12       -1.91      2.49 o 
   0  -3  11        3.94        3.59      2.96 o 
   1  -3  11      138.37      142.87      7.42 o 
   2  -3  11      111.79      117.60      7.16 o 
   3  -3  11       18.89       15.90      3.65 o 
   4  -3  11       41.69       38.19      6.49 o 
   5  -3  11        0.01        0.09      6.82 o 
   6  -3  11      129.31      114.57     20.76 o 
 -11  -2  11        0.20       13.07     11.53 o 
 -10  -2  11        3.22        0.90      6.26 o 
  -9  -2  11       13.39       21.59      7.01 o 
  -8  -2  11       75.47       66.52      7.89 o 
  -7  -2  11        3.37        0.03      4.82 o 
  -6  -2  11       10.04        2.97      5.22 o 
  -5  -2  11      186.83      190.28      9.02 o 
  -4  -2  11      833.24      776.84     16.85 o 
  -3  -2  11      180.26      167.86      7.23 o 
  -2  -2  11      109.55      125.18      6.51 o 
  -1  -2  11       52.07       52.62      4.01 o 
   0  -2  11      355.53      343.89      9.91 o 
   1  -2  11       42.72       38.13      4.17 o 
   2  -2  11       31.80       32.94      5.69 o 
   3  -2  11       60.29       66.01      8.14 o 
   4  -2  11        0.18       -1.94      4.69 o 
   5  -2  11       33.17       19.03      6.74 o 
   6  -2  11       13.36       20.76     14.61 o 
 -11  -1  11        2.32      -12.69      8.46 o 
 -10  -1  11       70.87       74.99     21.91 o 
  -9  -1  11      117.66      132.19     10.03 o 
  -8  -1  11       73.20       70.10      9.82 o 
  -7  -1  11       14.73       18.92      6.09 o 
  -6  -1  11     1544.78     1419.42     61.51 o 
  -5  -1  11      291.94      310.97     11.29 o 
  -4  -1  11       19.32       19.36      3.16 o 
  -3  -1  11        0.00        0.00      2.56 o 
  -2  -1  11      401.35      367.36     10.53 o 
  -1  -1  11       30.34       22.54      3.70 o 
   0  -1  11      179.95      182.11      8.54 o 
   1  -1  11       42.13       41.81      4.74 o 
   2  -1  11       29.11       36.43      4.27 o 
   3  -1  11        0.56       -2.57      3.04 o 
   4  -1  11       23.56       23.22      5.37 o 
   5  -1  11      101.61      105.76      9.98 o 
   6  -1  11       77.71       51.11      8.13 o 
 -11   0  11      105.04      150.71     17.69 o 
 -10   0  11       59.55       55.68     16.15 o 
  -9   0  11        0.21        5.71      8.62 o 
  -8   0  11       56.59       49.84      6.99 o 
  -7   0  11      200.76      208.02     22.19 o 
  -6   0  11        3.77        2.39      6.91 o 
  -5   0  11       20.90       22.37      5.61 o 
  -4   0  11       94.75       98.72      6.76 o 
  -3   0  11      406.61      366.72     10.54 o 
  -2   0  11        0.27        1.80      3.05 o 
  -1   0  11      149.11      143.76      6.42 o 
   0   0  11        8.02       35.46      4.49 o 
   1   0  11       96.67       93.37      6.70 o 
   2   0  11       56.23       72.19      6.99 o 
   3   0  11       26.72       25.73      7.55 o 
   4   0  11      238.78      230.91     13.10 o 
   5   0  11      151.43      137.11      9.53 o 
   6   0  11       34.16       30.76     11.53 o 
 -11   1  11        0.72      -11.53      7.69 o 
 -10   1  11      107.44      116.95     10.33 o 
  -9   1  11        0.13        6.80      5.65 o 
  -8   1  11       21.07       18.98      5.34 o 
  -7   1  11      296.64      303.14     20.38 o 
  -6   1  11     1577.68     1576.91     78.81 o 
  -5   1  11      169.39      180.83     10.43 o 
  -4   1  11       50.15       56.62      5.57 o 
  -3   1  11       64.15       54.78      5.55 o 
  -2   1  11      275.25      293.54     12.01 o 
  -1   1  11       31.58       33.23      3.43 o 
   0   1  11      192.13      199.18      6.63 o 
   1   1  11        7.57       11.01      3.12 o 
   2   1  11      145.32      167.51      8.80 o 
   3   1  11        2.08        2.24      4.19 o 
   4   1  11       53.06       48.70     13.46 o 
   5   1  11       42.40       40.20      6.54 o 
   6   1  11      118.80      125.33     16.92 o 
 -11   2  11       29.16       33.06     10.00 o 
 -10   2  11       63.17       65.12     12.69 o 
  -9   2  11        5.51        9.43      7.84 o 
  -8   2  11      391.91      395.53     29.61 o 
  -7   2  11       32.90       38.60      6.07 o 
  -6   2  11        5.13        5.62      5.02 o 
  -5   2  11        6.76        7.63      4.82 o 
  -4   2  11      444.73      428.53     46.90 o 
  -3   2  11      220.77      224.51      9.85 o 
  -2   2  11       92.89       90.81      9.66 o 
  -1   2  11       54.40       52.91      4.12 o 
   0   2  11      308.52      335.60      8.77 o 
   1   2  11       69.32       71.94      4.93 o 
   2   2  11       77.26       91.18      9.53 o 
   3   2  11        8.30        6.61     12.80 o 
   4   2  11       36.36       31.56      6.92 o 
   5   2  11        3.61        4.30      5.38 o 
   6   2  11        5.14        4.29      5.14 o 
 -11   3  11        0.02       -4.61      7.69 o 
 -10   3  11        1.93       -6.90      4.60 o 
  -9   3  11      105.44      100.32     19.12 o 
  -8   3  11        1.64        2.49      4.94 o 
  -7   3  11        1.77        3.84      4.10 o 
  -6   3  11       79.51       60.07      6.60 o 
  -5   3  11       22.25       22.43      5.37 o 
  -4   3  11       33.93       28.40      5.73 o 
  -3   3  11        0.15       -7.72      5.26 o 
  -2   3  11       42.77       45.84      5.48 o 
  -1   3  11       84.92       89.61      4.14 o 
   0   3  11      434.36      443.26     11.46 o 
   1   3  11       33.21       27.50      3.61 o 
   2   3  11      557.28      572.14     16.49 o 
   3   3  11       73.98       87.60      7.63 o 
   4   3  11        3.74        5.00      4.89 o 
   5   3  11        7.56       -1.72      4.60 o 
 -11   4  11        3.06       12.30      7.69 o 
 -10   4  11       57.88       53.43     10.78 o 
  -9   4  11        3.29        8.41      4.68 o 
  -8   4  11        4.15        5.19      5.94 o 
  -7   4  11       60.36       66.78      6.66 o 
  -6   4  11       27.74       22.92      5.26 o 
  -5   4  11      124.05      127.97      9.21 o 
  -4   4  11       43.48       42.33      6.56 o 
  -3   4  11       27.57       25.85      6.01 o 
  -2   4  11        8.23        6.79      4.85 o 
  -1   4  11      355.27      335.38     11.40 o 
   0   4  11     1131.63     1155.38     22.87 o 
   1   4  11       48.99       58.12      4.99 o 
   2   4  11       89.39      100.97      7.06 o 
   3   4  11       58.42       78.79     15.13 o 
   4   4  11      116.51      115.69     20.76 o 
   5   4  11        2.02        2.31      5.44 o 
 -10   5  11        0.28        8.15      8.07 o 
  -9   5  11        0.65       12.58      6.41 o 
  -8   5  11        0.01       -1.96      4.15 o 
  -7   5  11        7.72        6.79      4.93 o 
  -6   5  11      306.00      290.10     12.97 o 
  -5   5  11       82.35       87.30     13.87 o 
  -4   5  11        4.94        3.72      5.10 o 
  -3   5  11       89.88       73.27      7.11 o 
  -2   5  11       44.94       58.32      6.89 o 
  -1   5  11       29.48       37.05      6.50 o 
   0   5  11       37.90       30.89      5.35 o 
   1   5  11       27.76       30.80      4.13 o 
   2   5  11        3.50        4.81      4.44 o 
   3   5  11       70.81       75.11      6.74 o 
   4   5  11        1.72        1.92      4.18 o 
  -9   6  11       35.44       35.56      7.87 o 
  -8   6  11       35.91       45.99      8.12 o 
  -7   6  11      232.36      262.34     12.04 o 
  -6   6  11       36.47       33.15      6.50 o 
  -5   6  11        5.57        4.76      5.40 o 
  -4   6  11        5.45        6.89      4.82 o 
  -3   6  11      100.90       97.46      7.96 o 
  -2   6  11       59.72       56.88      7.15 o 
  -1   6  11       38.68       26.39      6.36 o 
   0   6  11        3.61        5.46      4.26 o 
   1   6  11       12.29       19.94      5.29 o 
   2   6  11        9.58       18.92      6.55 o 
   3   6  11        0.06       -3.66      4.41 o 
  -8   7  11       18.59       36.08     21.91 o 
  -7   7  11       12.98       20.97      7.30 o 
  -6   7  11       69.72       62.59      7.45 o 
  -5   7  11        0.49        2.65      4.64 o 
  -4   7  11      180.69      188.57     24.15 o 
  -3   7  11        0.72       -2.63      5.48 o 
  -2   7  11        4.26        1.93      5.73 o 
  -1   7  11       11.92       10.36      6.55 o 
   0   7  11       25.75       40.38      8.76 o 
   1   7  11        8.80        6.26      9.43 o 
   2   7  11       17.30       27.74      8.84 o 
  -7   8  11        7.67        4.31     18.84 o 
  -6   8  11       48.86       42.29      9.56 o 
  -5   8  11        4.51       -1.79     11.15 o 
  -4   8  11       28.08       23.22      8.96 o 
  -3   8  11       44.05       44.51     14.22 o 
  -2   8  11       11.65       20.76      9.66 o 
  -1   8  11       27.96       30.24     23.07 o 
   0   8  11       25.78       28.03     10.81 o 
   1   8  11       42.51       36.14     13.46 o 
  -5   9  11       78.20       94.58     14.61 o 
  -4   9  11        4.05        2.31     10.00 o 
  -3   9  11        5.74       18.45     12.30 o 
  -2   9  11        0.06        6.73      9.53 o 
  -3 -10  12        1.64       -3.64      5.82 o 
  -2 -10  12       48.85       18.45     13.07 o 
  -6  -9  12        9.55       14.71      6.78 o 
  -5  -9  12        9.33        2.75      6.47 o 
  -4  -9  12       19.84       25.23      6.95 o 
  -3  -9  12      125.94      122.18     13.43 o 
  -2  -9  12        8.99        4.39      5.75 o 
  -1  -9  12        0.10        8.00      8.96 o 
   0  -9  12       70.16       88.64      9.10 o 
   1  -9  12      143.79      197.61     23.07 o 
  -8  -8  12       18.90       13.46      7.61 o 
  -7  -8  12       34.53       26.15      7.53 o 
  -6  -8  12       52.59       51.97      9.71 o 
  -5  -8  12      116.70      121.60     10.42 o 
  -4  -8  12       41.32       53.31      7.99 o 
  -3  -8  12        5.17        3.22      5.78 o 
  -2  -8  12        2.01       13.02      5.44 o 
  -1  -8  12       30.54       50.86      8.69 o 
   0  -8  12      835.22      815.97     34.59 o 
   1  -8  12      110.49       93.74     10.52 o 
   2  -8  12        1.01       -4.17      9.23 o 
  -9  -7  12       28.59       16.92     11.53 o 
  -8  -7  12        1.82        8.02      6.23 o 
  -7  -7  12      209.40      212.20     11.88 o 
  -6  -7  12      264.85      258.81     22.58 o 
  -5  -7  12       32.21       28.75      6.60 o 
  -4  -7  12        6.33       11.27      5.95 o 
  -3  -7  12        1.23        1.59      5.03 o 
  -2  -7  12       42.92       27.81      7.64 o 
  -1  -7  12       70.43       75.90      7.04 o 
   0  -7  12        2.90        0.57      3.82 o 
   1  -7  12       60.04       49.94      7.32 o 
   2  -7  12      104.31       98.21     10.52 o 
   3  -7  12       21.17       15.69      9.96 o 
  -9  -6  12        0.15        0.02      5.56 o 
  -8  -6  12      350.03      356.98     41.52 o 
  -7  -6  12       46.12       48.86      5.73 o 
  -6  -6  12       26.53       21.49      5.62 o 
  -5  -6  12        0.27       -3.60      4.26 o 
  -4  -6  12        5.58        2.72      4.88 o 
  -3  -6  12       26.71       32.20      7.09 o 
  -2  -6  12        4.46       -0.61      4.88 o 
  -1  -6  12       24.95       16.40      4.85 o 
   0  -6  12      625.84      707.64     19.17 o 
   1  -6  12      147.26      146.14     11.78 o 
   2  -6  12        3.86        6.15      5.68 o 
   3  -6  12      127.70      153.03     14.32 o 
   4  -6  12       38.10       32.00     11.38 o 
 -10  -5  12       33.12       49.21     15.38 o 
  -9  -5  12       69.69       72.34     10.71 o 
  -8  -5  12       26.51       29.88      5.69 o 
  -7  -5  12      173.06      164.99     12.72 o 
  -6  -5  12      122.34      108.62      8.57 o 
  -5  -5  12      127.06      119.79      7.93 o 
  -4  -5  12       27.53       26.42      5.88 o 
  -3  -5  12       16.16       15.07      8.59 o 
  -2  -5  12       40.66       56.99      7.42 o 
  -1  -5  12        1.61        0.11      4.05 o 
   0  -5  12        0.22       -0.78      3.42 o 
   1  -5  12       24.58       39.90      4.93 o 
   2  -5  12      304.49      317.49     16.98 o 
   3  -5  12       28.85       16.74      6.21 o 
   4  -5  12        7.85        6.01     10.05 o 
 -10  -4  12        1.56        7.69     11.53 o 
  -9  -4  12        9.02       -0.38      6.26 o 
  -8  -4  12       67.90       49.97      8.05 o 
  -7  -4  12       67.70       70.46      7.13 o 
  -6  -4  12       22.33       14.56      3.85 o 
  -5  -4  12       37.94       32.48      4.64 o 
  -4  -4  12      192.84      197.55      8.41 o 
  -3  -4  12       52.68       42.64      5.48 o 
  -2  -4  12        1.17        2.01      4.42 o 
  -1  -4  12       11.20        6.84      5.96 o 
   0  -4  12      128.13      141.95      8.48 o 
   1  -4  12       20.57       22.28      4.92 o 
   2  -4  12        9.58       12.81      4.07 o 
   3  -4  12        1.98       -1.89      4.95 o 
   4  -4  12        0.92        6.11      6.83 o 
   5  -4  12        6.30       11.53     13.84 o 
 -11  -3  12        3.95       11.53     12.30 o 
 -10  -3  12       68.97       64.59     14.61 o 
  -9  -3  12        0.07        3.57      6.78 o 
  -8  -3  12       31.85       35.26      7.29 o 
  -7  -3  12       13.82       13.32      6.20 o 
  -6  -3  12       30.81       49.24      5.89 o 
  -5  -3  12      469.67      444.56     12.16 o 
  -4  -3  12       17.93       17.00      3.86 o 
  -3  -3  12       35.74       45.14      6.13 o 
  -2  -3  12      280.50      274.76     11.06 o 
  -1  -3  12        3.98       -2.91      3.90 o 
   0  -3  12        7.56       13.99      4.34 o 
   1  -3  12      162.84      166.93     10.77 o 
   2  -3  12       14.84        8.10      3.92 o 
   3  -3  12        2.37       -1.21      3.21 o 
   4  -3  12       10.47       11.32      5.82 o 
   5  -3  12        0.02       -1.54     13.07 o 
 -11  -2  12      109.39      121.49     18.45 o 
 -10  -2  12        0.52        0.00     10.00 o 
  -9  -2  12        0.76        8.49      6.65 o 
  -8  -2  12      144.18      114.17      9.91 o 
  -7  -2  12       23.46       20.14      6.12 o 
  -6  -2  12       55.67       65.81      6.15 o 
  -5  -2  12       66.57       65.04      6.29 o 
  -4  -2  12      317.86      344.54     10.42 o 
  -3  -2  12       48.21       39.55      5.88 o 
  -2  -2  12      255.35      248.48      9.24 o 
  -1  -2  12       20.55       23.00      4.35 o 
   0  -2  12        1.65        5.48      6.73 o 
   1  -2  12        0.71       -2.67      3.40 o 
   2  -2  12       18.29       14.52      4.34 o 
   3  -2  12      181.90      194.93      9.36 o 
   4  -2  12       41.45       32.46      7.77 o 
   5  -2  12        0.19        1.22      6.02 o 
 -11  -1  12        7.39       23.07     11.53 o 
 -10  -1  12       38.64       45.37     13.07 o 
  -9  -1  12      212.38      230.38     19.10 o 
  -8  -1  12      121.51      137.75     10.72 o 
  -7  -1  12       44.09       34.70      6.77 o 
  -6  -1  12      152.77      144.41     10.18 o 
  -5  -1  12       10.83       11.57      4.77 o 
  -4  -1  12        1.41        1.16      2.63 o 
  -3  -1  12        3.08       -1.15      2.79 o 
  -2  -1  12      350.67      338.85     10.69 o 
  -1  -1  12      168.04      151.41      7.45 o 
   0  -1  12        0.14       -5.11      3.41 o 
   1  -1  12       85.61       80.04      8.68 o 
   2  -1  12       88.26       78.12     14.06 o 
   3  -1  12      169.02      184.01     16.19 o 
   4  -1  12       25.96       26.24      5.50 o 
   5  -1  12        0.09        1.54     10.00 o 
 -11   0  12        1.68       12.30     10.76 o 
 -10   0  12       18.10       10.76     10.00 o 
  -9   0  12        0.94        7.07      5.65 o 
  -8   0  12      418.96      419.54     18.94 o 
  -7   0  12       17.90       17.03      8.18 o 
  -6   0  12      135.00      138.16      9.82 o 
  -5   0  12      113.97      121.10     12.05 o 
  -4   0  12      130.10      122.03      7.70 o 
  -3   0  12      475.29      487.74     12.20 o 
  -2   0  12      138.77      126.69      6.69 o 
  -1   0  12        1.70        5.08      3.23 o 
   0   0  12      197.48      198.93      9.45 o 
   1   0  12       22.83       22.39      5.18 o 
   2   0  12       17.91       23.00      5.42 o 
   3   0  12        9.79        8.86     13.51 o 
   4   0  12       37.33       33.02      6.65 o 
   5   0  12        0.94       -5.04      5.38 o 
 -11   1  12        8.73       17.69     10.00 o 
 -10   1  12       71.97      103.03     13.84 o 
  -9   1  12       87.80      104.23      9.30 o 
  -8   1  12      332.26      329.54     17.14 o 
  -7   1  12      102.83       87.73      8.31 o 
  -6   1  12      149.92      168.99     10.70 o 
  -5   1  12      391.91      387.60     15.90 o 
  -4   1  12       27.71       15.95      6.57 o 
  -3   1  12        4.40       -1.68      3.79 o 
  -2   1  12        5.75        7.87      3.52 o 
  -1   1  12      391.54      375.48     15.12 o 
   0   1  12        0.61       -4.10      2.73 o 
   1   1  12       19.11       21.37      7.76 o 
   2   1  12      122.05      144.53      9.79 o 
   3   1  12        9.29        6.77      4.72 o 
   4   1  12       22.02       16.18      5.69 o 
   5   1  12        1.28       -2.35      4.97 o 
 -11   2  12       58.97       46.13     11.53 o 
 -10   2  12      115.02      132.25     14.61 o 
  -9   2  12       22.47       23.60      6.03 o 
  -8   2  12       24.23       25.12      6.03 o 
  -7   2  12       34.10       27.89      5.91 o 
  -6   2  12        8.56        9.36      5.30 o 
  -5   2  12       16.74       19.25      5.61 o 
  -4   2  12      140.54      125.50     11.02 o 
  -3   2  12        8.95        6.74      4.11 o 
  -2   2  12      121.42      117.35      7.90 o 
  -1   2  12        3.19        0.13      2.97 o 
   0   2  12       75.87       85.46      5.40 o 
   1   2  12       14.36       14.11      4.44 o 
   2   2  12       97.78       92.13      8.16 o 
   3   2  12        7.59        9.94      6.69 o 
   4   2  12       53.91       50.51      7.61 o 
   5   2  12        6.33        5.10      5.38 o 
 -10   3  12       68.76       87.20     10.76 o 
  -9   3  12        0.12        5.06      8.08 o 
  -8   3  12       79.91       83.47      8.16 o 
  -7   3  12       34.89       35.62      6.58 o 
  -6   3  12       57.58       71.89     17.31 o 
  -5   3  12       45.63       30.01      6.36 o 
  -4   3  12        0.63       -1.24      4.97 o 
  -3   3  12       35.06       40.70      7.14 o 
  -2   3  12      403.84      424.96     22.64 o 
  -1   3  12       28.53       24.25      2.99 o 
   0   3  12       85.49       92.63      5.96 o 
   1   3  12        0.59       -2.99      5.24 o 
   2   3  12        0.28        5.16      6.65 o 
   3   3  12       98.65      120.30      9.09 o 
   4   3  12        0.44       -3.08      4.89 o 
 -10   4  12        1.28       11.60     14.22 o 
  -9   4  12        6.41        0.05      8.46 o 
  -8   4  12       47.86       45.94     10.83 o 
  -7   4  12      125.95      159.48     10.12 o 
  -6   4  12        2.30        1.23      5.13 o 
  -5   4  12       35.41       30.91      6.49 o 
  -4   4  12       68.08       63.93      9.45 o 
  -3   4  12       57.65       55.56      7.71 o 
  -2   4  12      175.73      171.94     10.46 o 
  -1   4  12        4.57        6.44      4.35 o 
   0   4  12        7.33        7.22      3.20 o 
   1   4  12       16.57       19.17      4.87 o 
   2   4  12       11.44       17.48      7.38 o 
   3   4  12       38.55       44.42      7.01 o 
   4   4  12        8.20       12.05      5.69 o 
  -9   5  12      241.21      292.92     21.15 o 
  -8   5  12       41.44       47.58      8.54 o 
  -7   5  12        0.57        0.02      6.88 o 
  -6   5  12       19.19       21.53      9.42 o 
  -5   5  12       12.01       25.96      6.36 o 
  -4   5  12      513.14      479.12     20.80 o 
  -3   5  12       17.81       21.16      8.77 o 
  -2   5  12       40.48       49.22      6.92 o 
  -1   5  12        0.58        5.34      5.88 o 
   0   5  12        9.96        9.20      4.89 o 
   1   5  12        0.74        2.15      3.40 o 
   2   5  12        1.47        2.19      9.22 o 
   3   5  12        0.27       -0.15      4.04 o 
  -9   6  12       36.66       58.45     22.68 o 
  -8   6  12        6.70       12.05      7.63 o 
  -7   6  12       22.77       36.02      9.07 o 
  -6   6  12       31.57       26.02      8.43 o 
  -5   6  12       12.53       12.30      5.88 o 
  -4   6  12      137.64      148.35     11.04 o 
  -3   6  12        6.35        6.22      7.60 o 
  -2   6  12       66.78       56.44     10.77 o 
  -1   6  12        1.47        4.68      7.41 o 
   0   6  12        2.85       -3.78      4.73 o 
   1   6  12       72.87       85.80     12.56 o 
   2   6  12        0.14        6.76     14.82 o 
  -7   7  12        0.95        8.63     16.92 o 
  -6   7  12       10.83        3.80      8.10 o 
  -5   7  12       51.95       69.62     11.00 o 
  -4   7  12        4.76        8.15      8.61 o 
  -3   7  12       17.93       34.56     10.36 o 
  -2   7  12       68.59       67.24     12.56 o 
  -1   7  12       99.64      132.17     15.48 o 
   0   7  12        0.21       22.50     21.15 o 
   1   7  12        2.76       23.87     16.53 o 
  -6   8  12        0.30       15.38     10.00 o 
  -5   8  12        0.16      -13.84      9.23 o 
  -4   8  12       19.66       32.81     12.30 o 
  -3   8  12       44.62       56.07     12.06 o 
  -2   8  12       14.34       15.57      9.89 o 
  -1   8  12        0.02        4.47      9.66 o 
  -4  -9  13        0.13       -0.03      6.61 o 
  -3  -9  13       32.73       28.66      7.38 o 
  -2  -9  13       29.66       27.12     11.15 o 
  -1  -9  13        0.02        6.15     12.30 o 
  -7  -8  13        5.01        4.57      6.48 o 
  -6  -8  13       42.87       52.57     10.44 o 
  -5  -8  13        0.30       -4.94      5.51 o 
  -4  -8  13       54.47       68.16      9.37 o 
  -3  -8  13        9.21       10.82      6.72 o 
  -2  -8  13        1.12        2.37      5.83 o 
  -1  -8  13       76.63       57.06      7.58 o 
   0  -8  13       66.54       45.06     16.15 o 
   1  -8  13       21.35       12.96      9.74 o 
  -8  -7  13       56.25       62.12      8.65 o 
  -7  -7  13       89.19       77.77      9.34 o 
  -6  -7  13        7.64        7.82      6.49 o 
  -5  -7  13       67.26       68.38      8.91 o 
  -4  -7  13        1.25        5.89      5.85 o 
  -3  -7  13       91.09      102.86      9.89 o 
  -2  -7  13       42.15       45.90      7.51 o 
  -1  -7  13       16.00        4.29      7.17 o 
   0  -7  13       55.25       58.94     13.71 o 
   1  -7  13       34.71       29.70      7.58 o 
   2  -7  13       77.27       79.52     13.48 o 
  -9  -6  13        7.51        5.38     10.00 o 
  -8  -6  13      228.09      236.83     23.07 o 
  -7  -6  13        9.31        6.70      5.24 o 
  -6  -6  13       32.53       19.27      6.42 o 
  -5  -6  13      114.72      137.15     12.08 o 
  -4  -6  13       99.71      110.84      9.97 o 
  -3  -6  13       10.84        5.07      5.64 o 
  -2  -6  13       10.26        8.12      6.45 o 
  -1  -6  13      191.90      214.62     36.91 o 
   0  -6  13       19.14       42.88      7.17 o 
   1  -6  13        0.66        5.31      6.58 o 
   2  -6  13        1.50        2.70      5.80 o 
   3  -6  13       33.42       25.30     14.61 o 
  -9  -5  13      215.80      231.44     23.84 o 
  -8  -5  13        1.90       -3.05      4.87 o 
  -7  -5  13        6.29        6.08      4.82 o 
  -6  -5  13      169.57      162.47     11.28 o 
  -5  -5  13       45.21       49.37     10.37 o 
  -4  -5  13        7.44        8.41      5.24 o 
  -3  -5  13        0.62        5.38      5.22 o 
  -2  -5  13       41.28       38.94      7.07 o 
  -1  -5  13       21.66       20.71      6.33 o 
   0  -5  13       54.61       48.65     13.64 o 
   1  -5  13       17.22       16.16      5.88 o 
   2  -5  13       41.49       49.63      8.76 o 
   3  -5  13       19.01       24.06      6.96 o 
 -10  -4  13       24.42       23.07     13.07 o 
  -9  -4  13       22.82        8.46     11.53 o 
  -8  -4  13       19.67       22.65      7.15 o 
  -7  -4  13       55.49       65.98      7.29 o 
  -6  -4  13       66.51       70.33      9.19 o 
  -5  -4  13      159.34      188.45     10.08 o 
  -4  -4  13        2.31       -2.63      3.83 o 
  -3  -4  13       81.84       91.14      8.98 o 
  -2  -4  13        3.12       -2.95      4.42 o 
  -1  -4  13        3.67        6.13      4.94 o 
   0  -4  13       79.48       84.85     11.72 o 
   1  -4  13        7.18       11.75      5.42 o 
   2  -4  13       16.54       14.47      5.19 o 
   3  -4  13      302.27      313.43     33.46 o 
   4  -4  13       12.15       16.60     10.90 o 
 -10  -3  13       19.11       20.76     13.07 o 
  -9  -3  13       42.38       40.75     13.07 o 
  -8  -3  13        4.99        0.87      6.01 o 
  -7  -3  13        1.41       -0.38      5.51 o 
  -6  -3  13      244.35      244.13     11.54 o 
  -5  -3  13       81.42       91.67      6.04 o 
  -4  -3  13        5.32        7.09      3.65 o 
  -3  -3  13       17.44       16.79      4.74 o 
  -2  -3  13       58.73       54.23      7.32 o 
  -1  -3  13       37.11       34.43      6.42 o 
   0  -3  13        0.38       -0.27      4.12 o 
   1  -3  13        1.72       -0.07      4.77 o 
   2  -3  13      195.42      180.32     10.90 o 
   3  -3  13        0.62       -0.70      4.47 o 
   4  -3  13        0.87        6.34      9.39 o 
 -10  -2  13       40.38       38.45     13.84 o 
  -9  -2  13        0.01        0.51      8.25 o 
  -8  -2  13      236.95      307.15     19.77 o 
  -7  -2  13       26.88       29.36      6.60 o 
  -6  -2  13       43.84       39.97      5.80 o 
  -5  -2  13       10.31       14.24      5.99 o 
  -4  -2  13       61.81       75.60      5.56 o 
  -3  -2  13      282.92      312.82     10.56 o 
  -2  -2  13        6.16        5.43      3.78 o 
  -1  -2  13       76.28       74.37     14.45 o 
   0  -2  13       10.49        7.23      4.74 o 
   1  -2  13       36.76       45.25      6.78 o 
   2  -2  13       76.88       61.26      7.58 o 
   3  -2  13       94.63      101.17     11.49 o 
   4  -2  13        7.87       13.84     10.76 o 
 -11  -1  13        9.18       18.45     12.30 o 
 -10  -1  13       64.14       43.06     12.30 o 
  -9  -1  13      104.82      127.32     13.62 o 
  -8  -1  13       39.09       36.00      7.28 o 
  -7  -1  13       19.78        9.47      6.22 o 
  -6  -1  13      151.85      145.58     11.84 o 
  -5  -1  13       34.08       28.68      5.22 o 
  -4  -1  13       18.63       18.79      4.57 o 
  -3  -1  13      125.90      140.21     11.41 o 
  -2  -1  13       34.78       28.66      4.44 o 
  -1  -1  13       43.62       33.92      6.68 o 
   0  -1  13        0.79        4.03      7.84 o 
   1  -1  13        4.51       10.27      4.95 o 
   2  -1  13       53.34       52.75      7.15 o 
   3  -1  13       12.83       17.66      5.76 o 
   4  -1  13        0.08        0.00      7.69 o 
 -11   0  13       30.86       58.44     13.84 o 
 -10   0  13       31.30       59.21     13.07 o 
  -9   0  13        5.52       16.92      8.25 o 
  -8   0  13        6.52       15.54      8.30 o 
  -7   0  13       23.24       29.79      6.84 o 
  -6   0  13      246.40      268.09     14.20 o 
  -5   0  13        0.16       -0.28      9.54 o 
  -4   0  13       13.36       16.09      4.75 o 
  -3   0  13        1.08       -0.20      2.76 o 
  -2   0  13        3.51        5.20      3.79 o 
  -1   0  13       40.95       53.55      5.88 o 
   0   0  13       34.59       50.97      6.64 o 
   1   0  13       95.83       90.44     14.21 o 
   2   0  13        3.32       -0.75      4.72 o 
   3   0  13       56.65       61.65      8.67 o 
   4   0  13        7.61       11.01      5.69 o 
 -10   1  13      117.56      156.09     16.92 o 
  -9   1  13       65.88       91.53     11.64 o 
  -8   1  13      142.31      125.83     10.23 o 
  -7   1  13        3.56        1.15      5.00 o 
  -6   1  13      102.69       79.68      8.54 o 
  -5   1  13      209.84      225.02     12.90 o 
  -4   1  13       35.98       50.39      7.89 o 
  -3   1  13        3.55        2.12      3.83 o 
  -2   1  13       17.70       11.05      4.10 o 
  -1   1  13        7.31        0.86      3.17 o 
   0   1  13       26.32       24.16      5.46 o 
   1   1  13       36.45       34.22      6.20 o 
   2   1  13      205.83      232.42     12.61 o 
   3   1  13        0.16        1.82      5.37 o 
   4   1  13        7.42        4.34      5.36 o 
 -10   2  13       29.91       41.50     17.69 o 
  -9   2  13       29.01       36.68     18.84 o 
  -8   2  13      234.50      213.26     12.43 o 
  -7   2  13        0.84       15.88     11.17 o 
  -6   2  13       75.36       64.18      9.34 o 
  -5   2  13        8.74        9.18      5.53 o 
  -4   2  13       23.69       21.79      6.42 o 
  -3   2  13        0.03       -3.06      4.19 o 
  -2   2  13      129.12      134.62      9.23 o 
  -1   2  13      125.53      122.36      6.38 o 
   0   2  13      216.76      221.22     25.08 o 
   1   2  13        2.24        7.26     12.58 o 
   2   2  13       45.27       54.02      7.15 o 
   3   2  13       19.99       20.19      5.77 o 
 -10   3  13        0.55       53.06     20.76 o 
  -9   3  13      103.31      123.46     12.38 o 
  -8   3  13       14.09        3.98     10.38 o 
  -7   3  13       95.82       89.55      9.14 o 
  -6   3  13       83.67       85.49     10.48 o 
  -5   3  13       37.60       34.58      7.98 o 
  -4   3  13       34.36       19.13      6.99 o 
  -3   3  13      140.47      131.83     10.71 o 
  -2   3  13       53.36       47.07      6.01 o 
  -1   3  13       23.61       22.04      6.10 o 
   0   3  13      179.46      192.17     13.14 o 
   1   3  13       30.97       37.64      6.72 o 
   2   3  13       85.18       86.72      9.20 o 
   3   3  13        6.88       19.82      6.23 o 
  -9   4  13        7.52       11.47     21.15 o 
  -8   4  13       11.30       16.34      7.69 o 
  -7   4  13        3.22        4.27     14.61 o 
  -6   4  13       81.93       91.23     17.82 o 
  -5   4  13        0.00        3.66      5.48 o 
  -4   4  13       48.86       52.70      8.03 o 
  -3   4  13        7.67        2.41      6.63 o 
  -2   4  13       48.99       44.14      7.22 o 
  -1   4  13      117.69      100.69      7.72 o 
   0   4  13      349.54      368.11     12.35 o 
   1   4  13        0.97        6.84     12.52 o 
   2   4  13       22.38       40.02     19.40 o 
  -9   5  13       35.32       41.57     14.61 o 
  -8   5  13        6.82       54.59     21.53 o 
  -7   5  13       26.28       36.59      9.12 o 
  -6   5  13        8.03        8.29      7.49 o 
  -5   5  13       26.50       38.68      9.39 o 
  -4   5  13        0.00        4.15      5.82 o 
  -3   5  13       15.26       14.95      6.77 o 
  -2   5  13       17.76       14.97      7.32 o 
  -1   5  13       15.85       18.38      6.66 o 
   0   5  13        7.03        7.62      5.09 o 
   1   5  13       37.49       43.08      5.98 o 
   2   5  13       18.54       33.25     19.26 o 
  -8   6  13        6.66       16.09     11.15 o 
  -7   6  13       11.51       21.61     14.22 o 
  -6   6  13       64.83       74.43     29.22 o 
  -5   6  13        9.06       17.75     18.07 o 
  -4   6  13        3.47        9.93     10.00 o 
  -3   6  13       45.69       36.16     11.06 o 
  -2   6  13       12.66       19.70     14.99 o 
  -1   6  13       21.20       44.86     11.52 o 
   0   6  13        3.82       11.14      6.66 o 
  -6   7  13        0.98        3.84      9.23 o 
  -5   7  13       15.22       19.22     10.76 o 
  -4   7  13       47.14       37.16     10.77 o 
  -3   7  13        8.04       10.35      9.78 o 
  -2   7  13        5.06       16.67     16.53 o 
  -1   7  13       32.16       28.00     11.38 o 
  -5  -8  14      106.87       98.55     10.82 o 
  -4  -8  14       46.03       39.52      8.64 o 
  -3  -8  14        0.26       -8.58      6.19 o 
  -2  -8  14       10.85       20.43      7.38 o 
  -7  -7  14      164.65      168.94     12.38 o 
  -6  -7  14      166.45      196.38     13.25 o 
  -5  -7  14       33.21       25.03      7.36 o 
  -4  -7  14       66.24       73.64     16.17 o 
  -3  -7  14       28.29       33.15      7.82 o 
  -2  -7  14      144.46      166.94     14.64 o 
  -1  -7  14        2.18        4.46      5.95 o 
   0  -7  14       18.20       16.15     19.22 o 
  -8  -6  14       40.89       31.60     10.68 o 
  -7  -6  14       34.24       24.37      6.66 o 
  -6  -6  14       82.75       69.17      8.65 o 
  -5  -6  14       20.28       23.67      7.08 o 
  -4  -6  14       11.15        9.05      6.39 o 
  -3  -6  14       38.05       35.43      7.55 o 
  -2  -6  14       10.12       13.68      6.23 o 
  -1  -6  14       54.62       41.82      7.45 o 
   0  -6  14        5.14       -1.01      5.48 o 
   1  -6  14       75.70       44.72     12.09 o 
  -9  -5  14       35.21       51.52     15.38 o 
  -8  -5  14        7.70       12.10      5.91 o 
  -7  -5  14      123.09      107.98     21.10 o 
  -6  -5  14       57.55       57.96      8.03 o 
  -5  -5  14      148.93      141.27     10.75 o 
  -4  -5  14        0.26        0.17      5.42 o 
  -3  -5  14      102.76      109.99     10.20 o 
  -2  -5  14       87.22       92.34     11.07 o 
  -1  -5  14        6.08       -1.83      5.67 o 
   0  -5  14       24.89       10.59      6.12 o 
   1  -5  14      107.13       97.51      8.92 o 
   2  -5  14       95.50       82.40     20.38 o 
  -9  -4  14       31.04       36.91     13.84 o 
  -8  -4  14       25.53       11.61     13.07 o 
  -7  -4  14        4.53        3.99      4.80 o 
  -6  -4  14       64.87       55.00      5.57 o 
  -5  -4  14       52.64       54.41      6.47 o 
  -4  -4  14      388.77      397.38     16.70 o 
  -3  -4  14      119.43      110.80     12.31 o 
  -2  -4  14       24.16       13.72      5.69 o 
  -1  -4  14        0.25        2.92      5.29 o 
   0  -4  14      156.73      174.20     21.85 o 
   1  -4  14        0.36       -0.77      5.30 o 
   2  -4  14       11.97        1.30      5.93 o 
  -9  -3  14        4.16       13.07     11.53 o 
  -8  -3  14        1.54       -2.60      5.91 o 
  -7  -3  14      122.95      124.34     13.65 o 
  -6  -3  14      291.80      306.02     14.54 o 
  -5  -3  14      156.15      152.97      7.57 o 
  -4  -3  14        0.51       -0.47      4.97 o 
  -3  -3  14        0.02        2.29      9.24 o 
  -2  -3  14       64.04       59.47      7.84 o 
  -1  -3  14        4.06        9.55      5.22 o 
   0  -3  14       11.57        7.00      5.65 o 
   1  -3  14       22.88        9.21      6.16 o 
   2  -3  14        0.57        1.02      4.92 o 
   3  -3  14        9.00       11.29      9.30 o 
 -10  -2  14        8.18        0.00     11.53 o 
  -9  -2  14       10.07        9.54      8.79 o 
  -8  -2  14       16.35       15.64      9.00 o 
  -7  -2  14       21.15       21.15      7.28 o 
  -6  -2  14       12.87        4.62      7.97 o 
  -5  -2  14      100.40      110.89      8.41 o 
  -4  -2  14        6.78        7.18      3.73 o 
  -3  -2  14       21.16       16.86      4.67 o 
  -2  -2  14       15.44       14.63      5.46 o 
  -1  -2  14       43.75       41.85      6.72 o 
   0  -2  14        9.81       10.83      5.60 o 
   1  -2  14       16.33       20.30      6.12 o 
   2  -2  14       10.63        0.83      5.16 o 
   3  -2  14        4.67        5.58      7.02 o 
 -10  -1  14        1.99        3.08     10.00 o 
  -9  -1  14       42.33       47.22     18.84 o 
  -8  -1  14        4.31       -8.32      5.55 o 
  -7  -1  14      266.25      250.33     14.21 o 
  -6  -1  14      789.59      919.68     44.21 o 
  -5  -1  14        2.89       -3.37      4.31 o 
  -4  -1  14        8.10        9.75      4.61 o 
  -3  -1  14      105.39      112.18      6.63 o 
  -2  -1  14      109.39      121.41      8.13 o 
  -1  -1  14       23.96       39.70     12.03 o 
   0  -1  14        0.06       -6.32      4.21 o 
   1  -1  14       35.98       25.53      6.42 o 
   2  -1  14       89.61       90.60     18.27 o 
   3  -1  14        1.55        0.35      7.35 o 
 -10   0  14       50.83       51.52     13.07 o 
  -9   0  14        1.45       25.69     20.38 o 
  -8   0  14      162.19      208.30     16.52 o 
  -7   0  14        0.04        8.70      7.19 o 
  -6   0  14        0.09       -0.92      5.64 o 
  -5   0  14       13.33        5.80      6.03 o 
  -4   0  14      124.80      158.05      9.70 o 
  -3   0  14       37.73       39.91      4.36 o 
  -2   0  14        0.27       -2.35      3.31 o 
  -1   0  14        1.57        3.72      5.59 o 
   0   0  14      166.29      186.87     11.60 o 
   1   0  14       28.63       38.61      6.96 o 
   2   0  14        1.72        4.08      5.22 o 
   3   0  14        0.06        1.19      5.25 o 
 -10   1  14       29.83       35.37     11.53 o 
  -9   1  14       92.09      113.60     13.15 o 
  -8   1  14       40.46       36.95     13.07 o 
  -7   1  14        1.07        2.90      6.66 o 
  -6   1  14       10.05       12.44      6.55 o 
  -5   1  14        1.96        0.16      5.84 o 
  -4   1  14        0.27        2.86      7.38 o 
  -3   1  14        0.16        5.54      4.64 o 
  -2   1  14        0.53       -0.19      3.16 o 
  -1   1  14       14.08       11.54      4.31 o 
   0   1  14       34.65       42.89      6.66 o 
   1   1  14        0.03        8.15      9.17 o 
   2   1  14      200.04      222.98     12.86 o 
   3   1  14       53.66       47.88     11.92 o 
  -9   2  14       30.91       53.48     21.53 o 
  -8   2  14        4.51       21.34     10.38 o 
  -7   2  14       61.35      100.28     18.07 o 
  -6   2  14        0.51        6.09      6.07 o 
  -5   2  14       43.83       57.50      8.67 o 
  -4   2  14        0.48        5.32      6.90 o 
  -3   2  14       86.90      120.62     16.70 o 
  -2   2  14        0.50        5.76      6.19 o 
  -1   2  14       43.71       33.79      5.56 o 
   0   2  14      610.19      658.85     23.42 o 
   1   2  14        7.19        5.89      9.36 o 
   2   2  14       29.03       54.68     17.78 o 
  -9   3  14        7.44       26.91     15.76 o 
  -8   3  14       66.20       76.98     11.54 o 
  -7   3  14       32.56       41.88     10.38 o 
  -6   3  14      228.51      193.47     15.93 o 
  -5   3  14        0.60        0.26      5.82 o 
  -4   3  14       19.50        6.72      8.29 o 
  -3   3  14       77.43       90.55     10.73 o 
  -2   3  14       35.82       30.45      5.93 o 
  -1   3  14       12.12       21.17      9.73 o 
   0   3  14        6.94        8.58      9.03 o 
   1   3  14        7.09       11.35     10.29 o 
   2   3  14        0.98       13.55     14.25 o 
  -8   4  14       25.58       35.51     12.30 o 
  -7   4  14      213.54      255.50     18.43 o 
  -6   4  14       16.91       18.25      9.20 o 
  -5   4  14       25.53       32.26     11.92 o 
  -4   4  14        1.13        8.97     13.46 o 
  -3   4  14       24.14       17.89      7.52 o 
  -2   4  14        0.02        0.17      8.26 o 
  -1   4  14        0.28        5.49      5.34 o 
   0   4  14       13.15       29.87     22.30 o 
   1   4  14       39.37       52.16     12.17 o 
  -7   5  14        0.25        4.98     11.53 o 
  -6   5  14       70.41       88.25     12.31 o 
  -5   5  14        0.03        7.86     19.22 o 
  -4   5  14       75.40       69.24     12.34 o 
  -3   5  14       24.83       22.80     17.30 o 
  -2   5  14       15.43       24.62     13.46 o 
  -1   5  14        0.64       16.99     21.53 o 
   0   5  14       32.85       68.57     14.99 o 
  -6   6  14       65.37       66.13     13.84 o 
  -5   6  14       28.08       14.61     11.53 o 
  -4   6  14        5.72       16.92     11.53 o 
  -3   6  14        9.53       16.35     10.36 o 
  -2   6  14        2.87       17.94     13.46 o 
  -4  -7  15       20.10       18.51      8.10 o 
  -3  -7  15       36.12       40.49      9.74 o 
  -6  -6  15        0.63        4.02      8.56 o 
  -5  -6  15       81.88       87.90      9.99 o 
  -4  -6  15       88.87       75.71     10.60 o 
  -3  -6  15        3.65        1.53      9.24 o 
  -2  -6  15        2.14       -7.99      7.14 o 
  -1  -6  15       57.37       69.23     17.69 o 
  -7  -5  15        3.34        2.37      8.43 o 
  -6  -5  15       48.19       44.20      8.61 o 
  -5  -5  15       88.55       91.96     16.39 o 
  -4  -5  15        2.57        1.23      6.23 o 
  -3  -5  15       13.71        3.54      5.73 o 
  -2  -5  15      170.95      186.30     12.82 o 
  -1  -5  15       34.31       31.96      7.35 o 
   0  -5  15        2.08        6.35      6.26 o 
  -8  -4  15       48.74       50.72     12.46 o 
  -7  -4  15       20.14       11.11      7.32 o 
  -6  -4  15        0.06        1.21      7.14 o 
  -5  -4  15        0.01       -0.54      8.39 o 
  -4  -4  15       73.29       71.94      9.53 o 
  -3  -4  15       48.29       44.04      7.90 o 
  -2  -4  15       12.87        7.42      6.18 o 
  -1  -4  15       39.41       32.51      7.35 o 
   0  -4  15       14.86       15.20      6.50 o 
   1  -4  15        7.33        0.51      5.53 o 
  -8  -3  15       42.40       30.81     10.77 o 
  -7  -3  15        2.45        8.83      7.11 o 
  -6  -3  15      246.37      300.21     15.65 o 
  -5  -3  15       11.65        6.08      4.59 o 
  -4  -3  15        0.30       -4.23      4.92 o 
  -3  -3  15        0.70       -4.74      5.14 o 
  -2  -3  15      272.86      319.17     15.44 o 
  -1  -3  15       16.80        5.71      5.46 o 
   0  -3  15        9.91        6.47      5.97 o 
   1  -3  15       14.36       12.26      6.17 o 
  -9  -2  15        0.64       -1.13      9.01 o 
  -8  -2  15      138.94      140.52     15.33 o 
  -7  -2  15        0.01        6.42      6.45 o 
  -6  -2  15       62.27       56.75     10.66 o 
  -5  -2  15       81.42       85.22      8.15 o 
  -4  -2  15       85.70      106.41      8.41 o 
  -3  -2  15      233.22      238.36     12.82 o 
  -2  -2  15       23.48       22.41      6.47 o 
  -1  -2  15        1.81        7.18      5.65 o 
   0  -2  15      100.70       96.88     21.20 o 
   1  -2  15       26.90       35.32      7.39 o 
  -9  -1  15       11.02       10.52     15.38 o 
  -8  -1  15      229.14      229.81     18.00 o 
  -7  -1  15       22.62       31.18     11.53 o 
  -6  -1  15        5.10        6.90     11.59 o 
  -5  -1  15      170.88      194.07     10.95 o 
  -4  -1  15        5.57        1.91      4.90 o 
  -3  -1  15        1.29        0.70      3.94 o 
  -2  -1  15       15.18       16.20      5.95 o 
  -1  -1  15       99.20      113.87     11.07 o 
   0  -1  15       11.79        8.80      5.73 o 
   1  -1  15        0.74        1.94      9.87 o 
  -9   0  15       13.58       32.44     10.17 o 
  -8   0  15       10.51       28.10     21.53 o 
  -7   0  15       31.65       26.97      9.07 o 
  -6   0  15       11.36       13.68      6.81 o 
  -5   0  15       12.98       14.01     14.46 o 
  -4   0  15       84.29       74.68      7.79 o 
  -3   0  15       11.21       12.76      6.55 o 
  -2   0  15        1.50        2.80      8.40 o 
  -1   0  15        1.39        8.04      5.34 o 
   0   0  15       53.87       61.02      8.09 o 
   1   0  15       12.09        4.88      5.73 o 
  -9   1  15       34.87       41.60     29.22 o 
  -8   1  15       62.70       85.63     13.46 o 
  -7   1  15       44.58       50.09     10.86 o 
  -6   1  15       31.26       39.47     17.69 o 
  -5   1  15       11.96       17.59      7.15 o 
  -4   1  15        1.50        6.51      6.88 o 
  -3   1  15        2.57        6.27      5.06 o 
  -2   1  15      106.43      126.39     11.40 o 
  -1   1  15       28.97       38.89     10.80 o 
   0   1  15        0.29        1.63      5.14 o 
   1   1  15       52.46       70.52      8.19 o 
  -8   2  15      109.90      131.86     21.91 o 
  -7   2  15       38.19       79.81     36.52 o 
  -6   2  15        7.19       13.41     21.15 o 
  -5   2  15       18.17       20.76     17.30 o 
  -4   2  15        9.23       12.91      7.07 o 
  -3   2  15        8.21       11.01      7.14 o 
  -2   2  15       33.85       34.65      6.96 o 
  -1   2  15        2.18        9.22      9.42 o 
   0   2  15       17.62       38.75     19.46 o 
   1   2  15       12.62       23.89     16.84 o 
  -8   3  15        0.17        1.09     21.91 o 
  -7   3  15       41.17       57.64     11.46 o 
  -6   3  15        4.64       13.70      8.87 o 
  -5   3  15        2.70       16.03     12.69 o 
  -4   3  15      158.84      168.89     16.18 o 
  -3   3  15       35.35       42.03     10.63 o 
  -2   3  15       34.49       50.56      7.74 o 
  -1   3  15        4.32        9.43     16.15 o 
   0   3  15        0.01        4.64      5.99 o 
  -7   4  15        1.92       -7.69     10.00 o 
  -6   4  15       31.58       34.81     10.58 o 
  -5   4  15        1.39        5.38     18.45 o 
  -4   4  15       92.50       91.18     13.53 o 
  -3   4  15        0.02       10.14     23.84 o 
  -2   4  15       19.90       31.19     32.68 o 
  -1   4  15       15.98       32.63     11.53 o 
  -5   5  15        7.09        6.92     11.53 o 
  -4   5  15        1.16        5.38     11.53 o 
  -3   5  15       23.47       58.44     14.61 o 
  -5  -5  16       10.45        5.38      6.52 o 
  -4  -5  16        0.03       -3.38      6.65 o 
  -3  -5  16       42.38       49.19     14.22 o 
  -2  -5  16       45.40       54.42     20.38 o 
  -6  -4  16        0.89        9.88      8.53 o 
  -5  -4  16       42.48       46.70      7.70 o 
  -4  -4  16       27.85       27.80      7.42 o 
  -3  -4  16       53.59       50.90      9.46 o 
  -2  -4  16       62.49       59.93      9.50 o 
  -1  -4  16       27.64       29.53      8.10 o 
  -7  -3  16        1.38        4.83     13.07 o 
  -6  -3  16      104.19       86.78     13.95 o 
  -5  -3  16        7.13        0.65      8.43 o 
  -4  -3  16        9.44        8.74      5.95 o 
  -3  -3  16        3.10        2.33      5.91 o 
  -2  -3  16       15.30       18.79      9.50 o 
  -1  -3  16       76.32       76.64      9.19 o 
  -7  -2  16        4.67       11.37     10.08 o 
  -6  -2  16       79.33       72.00     10.20 o 
  -5  -2  16       14.19       -0.14      8.91 o 
  -4  -2  16        5.53        3.75      5.05 o 
  -3  -2  16        0.69        7.55     11.93 o 
  -2  -2  16       16.41       15.88     10.63 o 
  -1  -2  16       19.30       20.98      6.76 o 
   0  -2  16       12.86       14.94      7.87 o 
  -8  -1  16       53.79       63.41     12.06 o 
  -7  -1  16        0.15        6.38     19.61 o 
  -6  -1  16       97.03      105.67     14.43 o 
  -5  -1  16       79.41       75.52      8.36 o 
  -4  -1  16        8.35        6.22      6.75 o 
  -3  -1  16        3.10        4.82     10.20 o 
  -2  -1  16       59.50       41.48      7.51 o 
  -1  -1  16       34.36       36.64      7.58 o 
   0  -1  16        7.72        6.29      6.22 o 
  -7   0  16        0.07       20.95     29.60 o 
  -6   0  16       31.41       49.25     12.30 o 
  -5   0  16       14.05        5.47      7.51 o 
  -4   0  16        2.76       -5.08      5.52 o 
  -3   0  16        2.37       16.78      9.01 o 
  -2   0  16      112.13      138.74     16.78 o 
  -1   0  16       10.97       14.64      9.07 o 
  -7   1  16       13.96       11.85     13.84 o 
  -6   1  16       48.93       61.11     12.66 o 
  -5   1  16       29.55       19.99     26.53 o 
  -4   1  16        0.13        2.93      7.28 o 
  -3   1  16       40.69       36.03      8.67 o 
  -2   1  16       23.87       47.20     19.22 o 
  -1   1  16        0.59        7.62      9.80 o 
  -6   2  16       11.03       20.25     21.15 o 
  -5   2  16        4.95       24.12      9.89 o 
  -4   2  16       21.10       32.01     10.68 o 
  -3   2  16        8.55        3.17     11.92 o 
  -2   2  16       81.54       69.46     12.92 o 
  -5   3  16        1.21      -12.30      9.23 o 
  -4   3  16        0.19       -0.77     10.76 o 
  -3   3  16       24.71       25.37     13.84 o 
                                                 
